# Supplementary material for: Profiling of microorganism-binding serum antibody specificities in professional athletes
Source: PLoS One. 2018 Sep 25;13(9):e0203665. doi: 10.1371/journal.pone.0203665 (PMC6155446; doi:10.1371/journal.pone.0203665)
Supplement: S1 Data — (XLSX) [file pone.0203665.s002.xlsx]

## Sheet: ELISA values
IgG			AV	STDEV	S. aureus			AV	STDEV	P. mirabilis			AV	STDEV	E coli ATCC			AV	STDEV	E. coli CI			AV	STDEV	Pseudomonas			AV	STDEV	P. houseri			AV	STDEV	Shigella			AV	STDEV	SALM			AV	STDEV	Klebsiella			AV	STDEV
1	1.119	1.16	1.1395	0.0289914	0.949	0.729	0.762	0.7455	0.0233345	0.679	0.973	1.171	1.072	0.140007	0.958	0.399	0.366	0.3825	0.0233345	0.328	1.031	0.992	1.0115	0.0275772	0.6275	0.64	0.678	0.659	0.0268701	0.6205	0.308	0.374	0.341	0.046669	0.3075	0.806	0.796	0.801	0.00707107	0.644	0.496	0.535	0.5155	0.0275772	0.452	0.469	0.462	0.4655	0.00494975
2	1.219	1.195	1.207	0.0169706	1.0165	1.103	1.171	1.137	0.0480833	1.0705	1.347	1.665	1.506	0.22486	1.392	0.655	0.635	0.645	0.0141421	0.5905	1.132	1.105	1.1185	0.0190919	0.7345	0.755	0.862	0.8085	0.0756604	0.77	0.547	0.721	0.634	0.123037	0.6005	1.198	1.172	1.185	0.0183848	1.028	0.914	0.867	0.8905	0.033234	0.827	0.824	0.795	0.8095	0.0205061
3	1.26	1.258	1.259	0.00141421	1.0685	0.639	0.699	0.669	0.0424264	0.6025	0.681	0.755	0.718	0.0523259	0.604	0.499	0.602	0.5505	0.072832	0.496	1.061	1.072	1.0665	0.00777817	0.6825	0.537	0.503	0.52	0.0240416	0.4815	0.276	0.302	0.289	0.0183848	0.2555	0.598	0.648	0.623	0.0353553	0.466	0.539	0.69	0.6145	0.106773	0.551	0.46	0.444	0.452	0.0113137
4	1.281	1.232	1.2565	0.0346482	1.066	1.27	1.304	1.287	0.0240416	1.2205	1.131	1.102	1.1165	0.0205061	1.0025	0.478	0.583	0.5305	0.0742462	0.476	1.152	1.183	1.1675	0.0219203	0.7835	0.672	0.664	0.668	0.00565685	0.6295	0.499	0.702	0.6005	0.143543	0.567	1.028	1.071	1.0495	0.0304056	0.8925	0.897	0.807	0.852	0.0636396	0.7885	0.595	0.642	0.6185	0.033234
5	1.124	1.069	1.0965	0.0388909	0.906	0.985	0.862	0.9235	0.0869741	0.857	0.723	0.83	0.7765	0.0756604	0.6625	0.272	0.339	0.3055	0.0473762	0.251	1.207	1.194	1.2005	0.00919239	0.8165	0.337	0.339	0.338	0.00141421	0.2995	0.336	0.386	0.361	0.0353553	0.3275	0.782	0.855	0.8185	0.0516188	0.6615	0.385	0.371	0.378	0.00989949	0.3145	0.469	0.488	0.4785	0.013435
6	1.204	1.267	1.2355	0.0445477	1.045	0.676	0.6	0.638	0.0537401	0.5715	0.725	0.792	0.7585	0.0473762	0.6445	0.248	0.305	0.2765	0.0403051	0.222	0.957	0.939	0.948	0.0127279	0.564	0.363	0.356	0.3595	0.00494975	0.321	0.358	0.412	0.385	0.0381838	0.3515	0.702	0.72	0.711	0.0127279	0.554	0.453	0.403	0.428	0.0353553	0.3645	0.256	0.139	0.1975	0.0827315
7	1.255	1.389	1.322	0.0947523	1.1315	0.778	0.867	0.8225	0.0629325	0.756	1.046	0.934	0.99	0.079196	0.876	0.427	0.461	0.444	0.0240416	0.3895	1.146	1.158	1.152	0.00848528	0.768	0.562	0.573	0.5675	0.00777817	0.529	0.49	0.534	0.512	0.0311127	0.4785	0.99	1.017	1.0035	0.0190919	0.8465	0.528	0.477	0.5025	0.0360624	0.439	0.588	0.465	0.5265	0.0869741
8	1.201	1.288	1.2445	0.0615183	1.054	0.992	0.709	0.8505	0.200111	0.784	1.123	1.165	1.144	0.0296985	1.03	0.545	0.573	0.559	0.019799	0.5045	0.991	0.946	0.9685	0.0318198	0.5845	0.522	0.498	0.51	0.0169706	0.4715	0.737	0.622	0.6795	0.0813173	0.646	0.963	1.117	1.04	0.108894	0.883	0.531	0.572	0.5515	0.0289914	0.488	0.441	0.423	0.432	0.0127279
9	1.228	1.242	1.235	0.00989949	1.0445	1.119	0.976	1.0475	0.101116	0.981	1.858	1.541	1.6995	0.224153	1.5855	0.48	0.496	0.488	0.0113137	0.4335	1.109	1.117	1.113	0.00565685	0.729	0.886	0.682	0.784	0.14425	0.7455	0.561	0.795	0.678	0.165463	0.6445	1.527	1.525	1.526	0.00141421	1.369	0.643	0.949	0.796	0.216375	0.7325	0.691	0.564	0.6275	0.0898026
10	1.065	1.105	1.085	0.0282843	0.8945	0.904	0.77	0.837	0.0947523	0.7705	1.065	1.026	1.0455	0.0275772	0.9315	0.523	0.42	0.4715	0.072832	0.417	0.968	0.993	0.9805	0.0176777	0.5965	0.443	0.537	0.49	0.066468	0.4515	0.537	0.435	0.486	0.0721249	0.4525	1.165	1.354	1.2595	0.133643	1.1025	0.439	0.513	0.476	0.0523259	0.4125	0.471	0.475	0.473	0.00282843
11	1.184	1.21	1.197	0.0183848	1.0065	0.772	0.74	0.756	0.0226274	0.6895	1.259	1.245	1.252	0.00989949	1.138	0.453	0.458	0.4555	0.00353553	0.401	0.99	1.087	1.0385	0.0685894	0.6545	0.442	0.495	0.4685	0.0374767	0.43	0.455	0.474	0.4645	0.013435	0.431	1.195	1.258	1.2265	0.0445477	1.0695	0.431	0.476	0.4535	0.0318198	0.39	0.42	0.46	0.44	0.0282843
12	1.113	1.03	1.0715	0.0586899	0.881	0.534	0.499	0.5165	0.0247487	0.45	0.65	0.793	0.7215	0.101116	0.6075	0.28	0.275	0.2775	0.00353553	0.223	0.549	0.588	0.5685	0.0275772	0.1845	0.386	0.366	0.376	0.0141421	0.3375	0.19	0.201	0.1955	0.00777817	0.162	0.667	0.672	0.6695	0.00353553	0.5125	0.182	0.194	0.188	0.00848528	0.1245	0.192	0.2	0.196	0.00565685
13	1.131	1.238	1.1845	0.0756604	0.994	1.542	1.55	1.546	0.00565685	1.4795	1.478	1.587	1.5325	0.0770746	1.4185	0.798	0.869	0.8335	0.0502046	0.779	1.176	1.117	1.1465	0.0417193	0.7625	0.859	0.855	0.857	0.00282843	0.8185	1.08	1.151	1.1155	0.0502046	1.082	1.691	1.664	1.6775	0.0190919	1.5205	1.191	1.649	1.42	0.323855	1.3565	1.118	1.542	1.33	0.299813
14	1.168	1.375	1.2715	0.146371	1.081	0.83	0.834	0.832	0.00282843	0.7655	1.14	1.273	1.2065	0.0940452	1.0925	0.382	0.448	0.415	0.046669	0.3605	0.889	0.995	0.942	0.0749533	0.558	0.571	0.502	0.5365	0.0487904	0.498	0.548	0.611	0.5795	0.0445477	0.546	1.048	1.137	1.0925	0.0629325	0.9355	0.559	0.729	0.644	0.120208	0.5805	0.816	0.455	0.6355	0.255266
blank	0.193	0.188	0.1905	0.00353553	0	0.074	0.059	0.0665	0.0106066	0	0.124	0.104	0.114	0.0141421	0	0.061	0.048	0.0545	0.00919239	0	0.412	0.356	0.384	0.039598	0	0.039	0.038	0.0385	0.000707107	0	0.029	0.038	0.0335	0.00636396	0	0.145	0.169	0.157	0.0169706	0	0.049	0.078	0.0635	0.0205061	0	0.062	0.051	0.0565	0.00777817
IgA
1	1.094	1.007	1.0505	0.0615183	0.9005	0.283	0.283	0.283	0	0.1915	0.376	0.33	0.353	0.0325269	0.2355	0.165	0.143	0.154	0.0155563	0.0535	0.488	0.477	0.4825	0.00777817	0.165	0.128	0.138	0.133	0.00707107	0.095	0.078	0.069	0.0735	0.00636396	0.049	0.422	0.426	0.424	0.00282843	0.249	0.217	0.2	0.2085	0.0120208	0.1355	0.248	0.215	0.2315	0.0233345
2	0.676	0.69	0.683	0.00989949	0.533	0.155	0.138	0.1465	0.0120208	0.055	0.235	0.173	0.204	0.0438406	0.0865	0.097	0.124	0.1105	0.0190919	0.01	0.343	0.321	0.332	0.0155563	0.0145	0.092	0.061	0.0765	0.0219203	0.0385	0.058	0.04	0.049	0.0127279	0.0245	0.316	0.304	0.31	0.00848528	0.135	0.122	0.112	0.117	0.00707107	0.044	0.146	0.125	0.1355	0.0148492
3	1.107	0.981	1.044	0.0890955	0.894	0.17	0.156	0.163	0.00989949	0.0715	0.285	0.242	0.2635	0.0304056	0.146	0.132	0.111	0.1215	0.0148492	0.021	0.544	0.47	0.507	0.0523259	0.1895	0.114	0.098	0.106	0.0113137	0.068	0.048	0.044	0.046	0.00282843	0.0215	0.421	0.414	0.4175	0.00494975	0.2425	0.172	0.172	0.172	0	0.099	0.165	0.154	0.1595	0.00777817
4	0.785	0.721	0.753	0.0452548	0.603	0.287	0.249	0.268	0.0268701	0.1765	0.357	0.344	0.3505	0.00919239	0.233	0.169	0.163	0.166	0.00424264	0.0655	0.571	0.508	0.5395	0.0445477	0.222	0.249	0.189	0.219	0.0424264	0.181	0.067	0.058	0.0625	0.00636396	0.038	0.412	0.393	0.4025	0.013435	0.2275	0.185	0.179	0.182	0.00424264	0.109	0.158	0.129	0.1435	0.0205061
5	1.218	0.952	1.085	0.18809	0.935	0.254	0.299	0.2765	0.0318198	0.185	0.357	0.337	0.347	0.0141421	0.2295	0.141	0.124	0.1325	0.0120208	0.032	0.494	0.421	0.4575	0.0516188	0.14	0.162	0.145	0.1535	0.0120208	0.1155	0.08	0.073	0.0765	0.00494975	0.052	0.612	0.561	0.5865	0.0360624	0.4115	0.2	0.204	0.202	0.00282843	0.129	0.217	0.189	0.203	0.019799
6	0.918	0.792	0.855	0.0890955	0.705	0.152	0.176	0.164	0.0169706	0.0725	0.274	0.255	0.2645	0.013435	0.147	0.087	0.089	0.088	0.00141421	-0.0125	0.503	0.402	0.4525	0.0714178	0.135	0.094	0.108	0.101	0.00989949	0.063	0.048	0.046	0.047	0.00141421	0.0225	0.383	0.336	0.3595	0.033234	0.1845	0.167	0.144	0.1555	0.0162635	0.0825	0.159	0.159	0.159	0
7	1.047	1.064	1.0555	0.0120208	0.9055	0.247	0.241	0.244	0.00424264	0.1525	0.568	0.478	0.523	0.0636396	0.4055	0.172	0.169	0.1705	0.00212132	0.07	0.531	0.545	0.538	0.00989949	0.2205	0.194	0.147	0.1705	0.033234	0.1325	0.108	0.108	0.108	0	0.0835	0.617	0.629	0.623	0.00848528	0.448	0.21	0.244	0.227	0.0240416	0.154	0.321	0.153	0.237	0.118794
8	0.839	0.825	0.832	0.00989949	0.682	0.187	0.244	0.2155	0.0403051	0.124	0.282	0.234	0.258	0.0339411	0.1405	0.158	0.154	0.156	0.00282843	0.0555	0.558	0.561	0.5595	0.00212132	0.242	0.124	0.1	0.112	0.0169706	0.074	0.044	0.045	0.0445	0.000707107	0.02	0.356	0.373	0.3645	0.0120208	0.1895	0.091	0.092	0.0915	0.000707107	0.0185	0.151	0.109	0.13	0.0296985
9	0.786	0.785	0.7855	0.000707107	0.6355	0.135	0.199	0.167	0.0452548	0.0755	0.312	0.256	0.284	0.039598	0.1665	0.104	0.105	0.1045	0.000707107	0.004	0.401	0.415	0.408	0.00989949	0.0905	0.101	0.081	0.091	0.0141421	0.053	0.045	0.045	0.045	0	0.0205	0.369	0.344	0.3565	0.0176777	0.1815	0.084	0.076	0.08	0.00565685	0.007	0.113	0.106	0.1095	0.00494975
10	1.05	0.988	1.019	0.0438406	0.869	0.261	0.258	0.2595	0.00212132	0.168	0.312	0.252	0.282	0.0424264	0.1645	0.134	0.078	0.106	0.039598	0.0055	0.431	0.455	0.443	0.0169706	0.1255	0.099	0.1	0.0995	0.000707107	0.0615	0.045	0.053	0.049	0.00565685	0.0245	0.371	0.375	0.373	0.00282843	0.198	0.1	0.085	0.0925	0.0106066	0.0195	0.094	0.098	0.096	0.00282843
11	0.616	0.67	0.643	0.0381838	0.493	0.128	0.136	0.132	0.00565685	0.0405	0.181	0.157	0.169	0.0169706	0.0515	0.064	0.061	0.0625	0.00212132	-0.038	0.365	0.363	0.364	0.00141421	0.0465	0.093	0.071	0.082	0.0155563	0.044	0.032	0.052	0.042	0.0141421	0.0175	0.262	0.244	0.253	0.0127279	0.078	0.067	0.057	0.062	0.00707107	-0.011	0.071	0.074	0.0725	0.00212132
12	0.908	0.936	0.922	0.019799	0.772	0.157	0.189	0.173	0.0226274	0.0815	0.206	0.17	0.188	0.0254558	0.0705	0.086	0.065	0.0755	0.0148492	-0.025	0.472	0.411	0.4415	0.0431335	0.124	0.141	0.111	0.126	0.0212132	0.088	0.044	0.038	0.041	0.00424264	0.0165	0.292	0.311	0.3015	0.013435	0.1265	0.064	0.072	0.068	0.00565685	-0.005	0.062	0.095	0.0785	0.0233345
13	0.975	1.055	1.015	0.0565685	0.865	0.244	0.248	0.246	0.00282843	0.1545	0.315	0.358	0.3365	0.0304056	0.219	0.159	0.147	0.153	0.00848528	0.0525	0.38	0.39	0.385	0.00707107	0.0675	0.12	0.121	0.1205	0.000707107	0.0825	0.054	0.079	0.0665	0.0176777	0.042	0.475	0.475	0.475	0	0.3	0.192	0.197	0.1945	0.00353553	0.1215	0.24	0.219	0.2295	0.0148492
14	0.953	0.935	0.944	0.0127279	0.794	0.167	0.155	0.161	0.00848528	0.0695	0.231	0.238	0.2345	0.00494975	0.117	0.14	0.088	0.114	0.0367696	0.0135	0.36	0.335	0.3475	0.0176777	0.03	0.076	0.068	0.072	0.00565685	0.034	0.043	0.049	0.046	0.00424264	0.0215	0.319	0.305	0.312	0.00989949	0.137	0.151	0.129	0.14	0.0155563	0.067	0.185	0.143	0.164	0.0296985
blank	0.15	0.15	0.15	0	0	0.097	0.086	0.0915	0.00777817	0	0.115	0.12	0.1175	0.00353553	0	0.097	0.104	0.1005	0.00494975	0	0.354	0.281	0.3175	0.0516188	0	0.037	0.039	0.038	0.00141421	0	0.024	0.025	0.0245	0.000707107	0	0.169	0.181	0.175	0.00848528	0	0.072	0.074	0.073	0.00141421	0	0.062	0.092	0.077	0.0212132
[truncated: 78 more columns]

## Sheet: IgG correlation
	S. pyogenes ATCC 19615	S. agalactiae ATCC 13813	S. group B CI	S. group A CI	L. plantarum WCFS1	L. helveticus LAFTI	L. reuteri DSM 17938	L. acidophilus Vivag	L. casei DG	L. rhamnosus LGG	L. rhamnosus LB64	L. rhamnosus LA68	E. faecalis CI	C. albicans ATCC 10259	LPS E. coli O55:B5	K. pneumonie ATCC 13883	S. typhimurium 2865	S. flexneri ATCC 12022	P. hauseri ATCC 13315	P. aeruginosa ATCC 27853	E.coli CI	E. coli ATCC25922	P. mirabilis CI	S. aureus CI
S. pyogenes ATCC 19615		-0.0653516	-0.371028	0.521887	-0.227432	-0.144989	-0.464908	-0.299389	-0.098306	-0.56932	-0.173537	-0.151503	-0.407197	0.218805	-0.428007	-0.55634	-0.342324	-0.634207	-0.502774	-0.289974	-0.616258	-0.447817	-0.609577	-0.275313
S. agalactiae ATCC 13813	-0.0653516		0.632276	0.4838	0.667172	0.877514	0.603736	0.614684	0.493895	0.600263	0.673464	0.708483	0.474459	-0.40353	0.0877869	0.185545	-0.114198	0.0210327	0.115452	0.254919	0.36029	-0.200399	0.149568	0.332763
S. group B CI	-0.371028	0.632276		0.316886	0.365414	0.502799	0.436951	0.527064	0.403407	0.450549	0.557936	0.423346	0.257705	-0.378182	0.156883	-0.0270407	-0.273277	-0.0537034	-0.165212	0.179987	0.142779	-0.292886	0.0579495	0.246258
S. group A CI	0.521887	0.4838	0.316886		0.28643	0.417952	0.0363752	0.119912	0.591955	0.040814	0.585606	0.356989	-0.0063273	0.153867	-0.140075	-0.301382	-0.145832	-0.288558	-0.433031	0.191145	-0.166899	-0.351427	-0.253468	-0.0115644
L. plantarum WCFS1	-0.227432	0.667172	0.365414	0.28643		0.857598	0.550847	0.748686	0.688849	0.690827	0.705303	0.726704	0.530524	0.0311289	0.581454	0.638849	0.475557	0.500121	0.531899	0.628926	0.733198	0.369121	0.604591	0.457603
L. helveticus LAFTI	-0.144989	0.877514	0.502799	0.417952	0.857598		0.604389	0.744755	0.661762	0.70231	0.810673	0.837557	0.518813	-0.258106	0.246889	0.489711	0.238131	0.38056	0.297896	0.472444	0.59109	0.0440594	0.438167	0.428475
L. reuteri DSM 17938	-0.464908	0.603736	0.436951	0.0363752	0.550847	0.604389		0.540377	0.31532	0.937421	0.414177	0.496876	0.569769	-0.261826	0.067655	0.258316	-0.000104285	0.230295	0.245404	0.424299	0.387512	0.0473832	0.193897	0.791188
L. acidophilus Vivag	-0.299389	0.614684	0.527064	0.119912	0.748686	0.744755	0.540377		0.671196	0.583662	0.752222	0.892224	0.591181	-0.397711	0.485771	0.443195	0.242688	0.372419	0.318633	0.552562	0.387553	0.129955	0.585747	0.469516
L. casei DG	-0.098306	0.493895	0.403407	0.591955	0.688849	0.661762	0.31532	0.671196		0.428556	0.896077	0.790348	0.58011	0.058974	0.451655	0.29989	0.364001	0.34148	0.119241	0.768971	0.355722	0.133059	0.506365	0.16321
L. rhamnosus LGG	-0.56932	0.600263	0.450549	0.040814	0.690827	0.70231	0.937421	0.583662	0.428556		0.538012	0.531438	0.634156	-0.159235	0.258187	0.524954	0.206324	0.478086	0.420435	0.583346	0.624267	0.23513	0.431976	0.798192
L. rhamnosus LB64	-0.173537	0.673464	0.557936	0.585606	0.705303	0.810673	0.414177	0.752222	0.896077	0.538012		0.876331	0.49027	-0.231115	0.326614	0.380977	0.339413	0.417252	0.16884	0.625118	0.409332	0.119654	0.514474	0.312851
L. rhamnosus LA68	-0.151503	0.708483	0.423346	0.356989	0.726704	0.837557	0.496876	0.892224	0.790348	0.531438	0.876331		0.583926	-0.391114	0.292911	0.383739	0.285212	0.371204	0.251684	0.534836	0.386792	0.0588434	0.529716	0.322019
E. faecalis CI	-0.407197	0.474459	0.257705	-0.0063273	0.530524	0.518813	0.569769	0.591181	0.58011	0.634156	0.49027	0.583926		-0.25736	0.319231	0.47886	0.0858741	0.294615	0.437511	0.80539	0.440866	0.115606	0.577226	0.306739
C. albicans ATCC 10259	0.218805	-0.40353	-0.378182	0.153867	0.0311289	-0.258106	-0.261826	-0.397711	0.058974	-0.159235	-0.231115	-0.391114	-0.25736		0.342745	-0.0352539	0.268557	0.0702946	-0.0639795	0.0946693	0.10373	0.249346	-0.10197	-0.0678287
LPS E. coli O55:B5	-0.428007	0.0877869	0.156883	-0.140075	0.581454	0.246889	0.067655	0.485771	0.451655	0.258187	0.326614	0.292911	0.319231	0.342745		0.58428	0.615864	0.573031	0.565047	0.490568	0.619516	0.655632	0.69807	0.148166
K. pneumonie ATCC 13883	-0.55634	0.185545	-0.0270407	-0.301382	0.638849	0.489711	0.258316	0.443195	0.29989	0.524954	0.380977	0.383739	0.47886	-0.0352539	0.58428		0.72704	0.89202	0.861401	0.54091	0.894168	0.71832	0.910463	0.303845
S. typhimurium 2865	-0.342324	-0.114198	-0.273277	-0.145832	0.475557	0.238131	-0.000104285	0.242688	0.364001	0.206324	0.339413	0.285212	0.0858741	0.268557	0.615864	0.72704		0.865533	0.701507	0.402529	0.686506	0.895631	0.749578	0.0993842
S. flexneri ATCC 12022	-0.634207	0.0210327	-0.0537034	-0.288558	0.500121	0.38056	0.230295	0.372419	0.34148	0.478086	0.417252	0.371204	0.294615	0.0702946	0.573031	0.89202	0.865533		0.733982	0.466062	0.830535	0.78255	0.87037	0.297036
P. hauseri ATCC 13315	-0.502774	0.115452	-0.165212	-0.433031	0.531899	0.297896	0.245404	0.318633	0.119241	0.420435	0.16884	0.251684	0.437511	-0.0639795	0.565047	0.861401	0.701507	0.733982		0.462261	0.791609	0.841293	0.770956	0.287351
P. aeruginosa ATCC 27853	-0.289974	0.254919	0.179987	0.191145	0.628926	0.472444	0.424299	0.552562	0.768971	0.583346	0.625118	0.534836	0.80539	0.0946693	0.490568	0.54091	0.402529	0.466062	0.462261		0.467425	0.389167	0.637655	0.40127
E.coli CI	-0.616258	0.36029	0.142779	-0.166899	0.733198	0.59109	0.387512	0.387553	0.355722	0.624267	0.409332	0.386792	0.440866	0.10373	0.619516	0.894168	0.686506	0.830535	0.791609	0.467425		0.657076	0.786208	0.276986
E. coli ATCC25922	-0.447817	-0.200399	-0.292886	-0.351427	0.369121	0.0440594	0.0473832	0.129955	0.133059	0.23513	0.119654	0.0588434	0.115606	0.249346	0.655632	0.71832	0.895631	0.78255	0.841293	0.389167	0.657076		0.69126	0.222903
P. mirabilis CI	-0.609577	0.149568	0.0579495	-0.253468	0.604591	0.438167	0.193897	0.585747	0.506365	0.431976	0.514474	0.529716	0.577226	-0.10197	0.69807	0.910463	0.749578	0.87037	0.770956	0.637655	0.786208	0.69126		0.158682
S. aureus CI	-0.275313	0.332763	0.246258	-0.0115644	0.457603	0.428475	0.791188	0.469516	0.16321	0.798192	0.312851	0.322019	0.306739	-0.0678287	0.148166	0.303845	0.0993842	0.297036	0.287351	0.40127	0.276986	0.222903	0.158682

## Sheet: IgA correlation
	S. pyogenes ATCC 19615	S. agalactiae ATCC 13813	S. group B CI	S. group A CI	L. plantarum WCFS1	L. helveticus LAFTI	L. reuteri DSM 17938	L. acidophilus Vivag	L. casei DG	L. rhamnosus LGG	L. rhamnosus LB64	L. rhamnosus LA68	E. faecalis CI	C. albicans ATCC 10259	LPS E. coli O55:B5	K. pneumonie ATCC 13883	S. typhimurium 2865	S. flexneri ATCC 12022	P. hauseri ATCC 13315	P. aeruginosa ATCC 27853	E.coli CI	E. coli ATCC25922	P. mirabilis CI	S. aureus CI
S. pyogenes ATCC 19615		0.393785	0.557026	0.653132	0.261331	0.44651	0.0918347	0.414105	0.263526	0.411843	0.221618	0.245129	0.279701	0.609079	-0.275946	0.272401	0.388612	0.164258	-0.0358808	-0.0469795	-0.0120553	0.250082	0.330297	0.693479
S. agalactiae ATCC 13813	0.393785		0.712813	0.817201	0.46201	0.571409	0.631068	0.398365	0.179783	0.348212	0.230436	0.142817	0.131686	0.324749	-0.120873	0.548319	0.39005	0.47158	0.165917	0.148428	0.43814	0.475808	0.690405	0.664355
S. group B CI	0.557026	0.712813		0.683898	0.246564	0.310684	0.474216	0.312239	0.168695	0.569133	0.195025	0.211633	0.139403	0.675405	-0.0174277	0.249058	0.182568	0.187102	0.106241	0.163121	0.0504987	0.276911	0.520438	0.433192
S. group A CI	0.653132	0.817201	0.683898		0.544654	0.452781	0.439091	0.325913	0.457373	0.352721	0.517907	0.4401	0.345371	0.431334	-0.165568	0.539489	0.47623	0.435892	0.221525	0.0675745	0.226931	0.381381	0.664191	0.826385
L. plantarum WCFS1	0.261331	0.46201	0.246564	0.544654		0.582973	0.566794	0.507202	0.536312	0.373256	0.544027	0.545286	0.0208725	0.263375	0.210369	0.696998	0.650098	0.623242	0.405158	0.214196	0.583381	0.633235	0.566233	0.619358
L. helveticus LAFTI	0.44651	0.571409	0.310684	0.452781	0.582973		0.705877	0.860649	0.343435	0.514409	0.303042	0.343654	0.25766	0.127442	0.116594	0.703457	0.831238	0.843472	0.500606	0.328489	0.720844	0.904905	0.702643	0.60036
L. reuteri DSM 17938	0.0918347	0.631068	0.474216	0.439091	0.566794	0.705877		0.737471	0.270676	0.67282	0.388885	0.355513	0.207805	0.152877	0.516663	0.690395	0.643802	0.713535	0.778684	0.700038	0.822699	0.80852	0.83975	0.453662
L. acidophilus Vivag	0.414105	0.398365	0.312239	0.325913	0.507202	0.860649	0.737471		0.28254	0.657072	0.271758	0.3377	0.405956	0.159277	0.401604	0.462397	0.703464	0.685944	0.671821	0.54233	0.644287	0.81674	0.717867	0.485863
L. casei DG	0.263526	0.179783	0.168695	0.457373	0.536312	0.343435	0.270676	0.28254		0.464284	0.94719	0.978822	0.02022	0.0505421	0.0507043	0.402515	0.668568	0.468543	0.405097	0.176832	0.237845	0.384944	0.534574	0.443276
L. rhamnosus LGG	0.411843	0.348212	0.569133	0.352721	0.373256	0.514409	0.67282	0.657072	0.464284		0.439594	0.54419	0.175088	0.53139	0.227204	0.354809	0.610318	0.405701	0.531281	0.771452	0.498219	0.598841	0.698816	0.502209
L. rhamnosus LB64	0.221618	0.230436	0.195025	0.517907	0.544027	0.303042	0.388885	0.271758	0.94719	0.439594		0.953542	0.0686011	-0.0294701	0.250412	0.480403	0.628716	0.448049	0.553999	0.237606	0.316239	0.37083	0.611196	0.440223
L. rhamnosus LA68	0.245129	0.142817	0.211633	0.4401	0.545286	0.343654	0.355513	0.3377	0.978822	0.54419	0.953542		0.0805093	0.093269	0.181361	0.429098	0.689468	0.504614	0.533529	0.289606	0.278085	0.445115	0.580847	0.416258
E. faecalis CI	0.279701	0.131686	0.139403	0.345371	0.0208725	0.25766	0.207805	0.405956	0.02022	0.175088	0.0686011	0.0805093		-0.0285092	0.119735	-0.0657109	0.18243	0.241335	0.428577	0.287811	-0.0109847	0.231957	0.285893	0.341323
C. albicans ATCC 10259	0.609079	0.324749	0.675405	0.431334	0.263375	0.127442	0.152877	0.159277	0.0505421	0.53139	-0.0294701	0.093269	-0.0285092		-0.341426	0.213562	0.196963	0.0720443	-0.171141	0.218924	-0.0625055	0.179186	0.130953	0.501348
LPS E. coli O55:B5	-0.275946	-0.120873	-0.0174277	-0.165568	0.210369	0.116594	0.516663	0.401604	0.0507043	0.227204	0.250412	0.181361	0.119735	-0.341426		0.112724	0.0636153	0.129379	0.741392	0.38504	0.402923	0.240796	0.360493	-0.266335
K. pneumonie ATCC 13883	0.272401	0.548319	0.249058	0.539489	0.696998	0.703457	0.690395	0.462397	0.402515	0.354809	0.480403	0.429098	-0.0657109	0.213562	0.112724		0.812904	0.813038	0.496621	0.31538	0.746088	0.794945	0.600637	0.635018
S. typhimurium 2865	0.388612	0.39005	0.182568	0.47623	0.650098	0.831238	0.643802	0.703464	0.668568	0.610318	0.628716	0.689468	0.18243	0.196963	0.0636153	0.812904		0.892173	0.613151	0.490742	0.694957	0.897527	0.690243	0.696825
S. flexneri ATCC 12022	0.164258	0.47158	0.187102	0.435892	0.623242	0.843472	0.713535	0.685944	0.468543	0.405701	0.448049	0.504614	0.241335	0.0720443	0.129379	0.813038	0.892173		0.636196	0.393565	0.695004	0.934977	0.658547	0.528513
P. hauseri ATCC 13315	-0.0358808	0.165917	0.106241	0.221525	0.405158	0.500606	0.778684	0.671821	0.405097	0.531281	0.553999	0.533529	0.428577	-0.171141	0.741392	0.496621	0.613151	0.636196		0.6965	0.651933	0.68483	0.71141	0.24571
P. aeruginosa ATCC 27853	-0.0469795	0.148428	0.163121	0.0675745	0.214196	0.328489	0.700038	0.54233	0.176832	0.771452	0.237606	0.289606	0.287811	0.218924	0.38504	0.31538	0.490742	0.393565	0.6965		0.598306	0.555876	0.531566	0.334245
E.coli CI	-0.0120553	0.43814	0.0504987	0.226931	0.583381	0.720844	0.822699	0.644287	0.237845	0.498219	0.316239	0.278085	-0.0109847	-0.0625055	0.402923	0.746088	0.694957	0.695004	0.651933	0.598306		0.786471	0.733094	0.410664
E. coli ATCC25922	0.250082	0.475808	0.276911	0.381381	0.633235	0.904905	0.80852	0.81674	0.384944	0.598841	0.37083	0.445115	0.231957	0.179186	0.240796	0.794945	0.897527	0.934977	0.68483	0.555876	0.786471		0.71116	0.55955
P. mirabilis CI	0.330297	0.690405	0.520438	0.664191	0.566233	0.702643	0.83975	0.717867	0.534574	0.698816	0.611196	0.580847	0.285893	0.130953	0.360493	0.600637	0.690243	0.658547	0.71141	0.531566	0.733094	0.71116		0.58606
S. aureus CI	0.693479	0.664355	0.433192	0.826385	0.619358	0.60036	0.453662	0.485863	0.443276	0.502209	0.440223	0.416258	0.341323	0.501348	-0.266335	0.635018	0.696825	0.528513	0.24571	0.334245	0.410664	0.55955	0.58606
