# Supplementary material for: Profiling of microorganism-binding serum antibody specificities in professional athletes
Source: PLoS One. 2018 Sep 25;13(9):e0203665. doi: 10.1371/journal.pone.0203665 (PMC6155446; doi:10.1371/journal.pone.0203665)
Supplement: S2 Data — (XLSX) [file pone.0203665.s003.xlsx]

## Sheet: IgG and IgA
IgG			AV	STDEV	S. aureus			AV	STDEV	P. mirabilis			AV	STDEV	E.coli ATCC			AV	STDEV	E.coli CI			AV	STDEV	Pseudomonas aeruginosa			AV	STDEV	P. houseri			AV	STDEV	Shigella flexneri			AV	STDEV	S. typhi				AV	STDEV	Klebs pneu			AV
a	1.523	1.635	1.579	0.079196	1.4225	1.058	1.104	1.081	0.0325269	1.0355	0.982	0.9	0.941	0.0579828	0.8525	1.189	1.276	1.2325	0.0615183	1.1215	1.178	1.172	1.175	0.00424264	0.7875	0.627	0.694	0.6605	0.0473762	0.6125	0.704	0.758	0.731	0.0381838	0.6765	0.977	0.998	0.9875	0.0148492	0.9075	a	0.836	0.787	0.8115	0.0346482	0.7395	0.316	0.293	0.3045
b	1.38	1.433	1.4065	0.0374767	1.25	0.751	0.769	0.76	0.0127279	0.7145	0.691	0.711	0.701	0.0141421	0.6125	0.591	0.531	0.561	0.0424264	0.45	1.028	1.017	1.0225	0.00777817	0.635	0.42	0.385	0.4025	0.0247487	0.3545	0.284	0.218	0.251	0.046669	0.1965	0.577	0.551	0.564	0.0183848	0.484	b	0.612	0.419	0.5155	0.136472	0.4435	0.19	0.177	0.1835
d	1.856	1.743	1.7995	0.0799031	1.643	0.946	0.936	0.941	0.00707107	0.8955	0.889	0.854	0.8715	0.0247487	0.783	0.813	0.814	0.8135	0.000707107	0.7025	1.315	1.233	1.274	0.0579828	0.8865	0.624	0.589	0.6065	0.0247487	0.5585	0.488	0.56	0.524	0.0509117	0.4695	0.944	0.924	0.934	0.0141421	0.854	d	0.697	0.657	0.677	0.0282843	0.605	0.394	0.373	0.3835
c	1.545	1.645	1.595	0.0707107	1.4385	0.964	0.95	0.957	0.00989949	0.9115	0.707	0.792	0.7495	0.0601041	0.661	0.688	0.896	0.792	0.147078	0.681	1.228	1.328	1.278	0.0707107	0.8905	0.554	0.552	0.553	0.00141421	0.505	0.435	0.397	0.416	0.0268701	0.3615	0.77	0.818	0.794	0.0339411	0.714	c	0.562	0.705	0.6335	0.101116	0.5615	0.332	0.446	0.389
e	1.612	1.714	1.663	0.0721249	1.5065	1.304	1.297	1.3005	0.00494975	1.255	1.005	0.956	0.9805	0.0346482	0.892	1.345	1.61	1.4775	0.187383	1.3665	1.567	1.547	1.557	0.0141421	1.1695	0.824	0.843	0.8335	0.013435	0.7855	0.708	0.776	0.742	0.0480833	0.6875	0.956	1.063	1.0095	0.0756604	0.9295	e	0.934	0.937	0.9355	0.00212132	0.8635	0.519	0.484	0.5015
f	1.361	1.477	1.419	0.0820244	1.2625	0.91	0.979	0.9445	0.0487904	0.899	0.816	0.856	0.836	0.0282843	0.7475	0.882	0.851	0.8665	0.0219203	0.7555	1.487	1.553	1.52	0.046669	1.1325	0.553	0.57	0.5615	0.0120208	0.5135	0.454	0.5	0.477	0.0325269	0.4225	1.049	0.989	1.019	0.0424264	0.939	f	0.625	0.671	0.648	0.0325269	0.576	0.342	0.456	0.399
g	1.446	1.512	1.479	0.046669	1.3225	0.907	0.911	0.909	0.00282843	0.8635	0.769	0.714	0.7415	0.0388909	0.653	0.9	0.855	0.8775	0.0318198	0.7665	1.189	1.173	1.181	0.0113137	0.7935	0.561	0.559	0.56	0.00141421	0.512	0.535	0.573	0.554	0.0268701	0.4995	1.055	0.936	0.9955	0.0841457	0.9155	g	0.697	0.617	0.657	0.0565685	0.585	0.492	0.381	0.4365
h	1.59	1.67	1.63	0.0565685	1.4735	0.861	0.884	0.8725	0.0162635	0.827	0.788	0.772	0.78	0.0113137	0.6915	0.77	0.714	0.742	0.039598	0.631	1.363	1.426	1.3945	0.0445477	1.007	0.622	0.584	0.603	0.0268701	0.555	0.372	0.357	0.3645	0.0106066	0.31	0.834	0.831	0.8325	0.00212132	0.7525	h	0.709	0.673	0.691	0.0254558	0.619	0.131	0.152	0.1415
i	1.15	1.218	1.184	0.0480833	1.0275	1.203	1.14	1.1715	0.0445477	1.126	0.965	0.878	0.9215	0.0615183	0.833	1.337	1.615	1.476	0.196576	1.365	1.765	1.654	1.7095	0.0784889	1.322	0.682	0.649	0.6655	0.0233345	0.6175	0.901	0.835	0.868	0.046669	0.8135	1.195	1.17	1.1825	0.0176777	1.1025	i	1.052	1.003	1.0275	0.0346482	0.9555	0.336	0.47	0.403
j	1.813	1.794	1.8035	0.013435	1.647	1.066	1.129	1.0975	0.0445477	1.052	0.72	0.691	0.7055	0.0205061	0.617	1.021	0.988	1.0045	0.0233345	0.8935	1.321	1.335	1.328	0.00989949	0.9405	0.598	0.604	0.601	0.00424264	0.553	0.359	0.401	0.38	0.0296985	0.3255	0.918	0.932	0.925	0.00989949	0.845	j	0.683	0.643	0.663	0.0282843	0.591	0.101	0.119	0.11
k	1.516	1.604	1.56	0.0622254	1.4035	2.285	2.33	2.3075	0.0318198	2.262	1.903	1.908	1.9055	0.00353553	1.817	3.346	2.885	3.1155	0.325976	3.0045	2.212	2.193	2.2025	0.013435	1.815	1.316	1.212	1.264	0.0735391	1.216	1.772	1.464	1.618	0.217789	1.5635	2.031	2.013	2.022	0.0127279	1.942	k	1.668	1.653	1.6605	0.0106066	1.5885	2.188	2.148	2.168
l	1.815	1.765	1.79	0.0353553	1.6335	1.246	1.259	1.2525	0.00919239	1.207	1.712	1.562	1.637	0.106066	1.5485	2.218	2.409	2.3135	0.135057	2.2025	1.445	1.498	1.4715	0.0374767	1.084	1.249	1.047	1.148	0.142836	1.1	1.615	1.611	1.613	0.00282843	1.5585	1.508	1.379	1.4435	0.0912168	1.3635	l	1.258	1.371	1.3145	0.0799031	1.2425	1.769	1.462	1.6155
m	1.496	1.583	1.5395	0.0615183	1.383	1.045	0.944	0.9945	0.0714178	0.949	0.91	0.795	0.8525	0.0813173	0.764	1.051	1.12	1.0855	0.0487904	0.9745	1.308	1.323	1.3155	0.0106066	0.928	1.028	0.914	0.971	0.0806102	0.923	0.436	0.441	0.4385	0.00353553	0.384	1.381	1.216	1.2985	0.116673	1.2185	m	0.764	0.691	0.7275	0.0516188	0.6555	0.271	0.269	0.27
n	1.455	1.462	1.4585	0.00494975	1.302	1.855	1.924	1.8895	0.0487904	1.844	1.68	1.567	1.6235	0.0799031	1.535	2.223	2.212	2.2175	0.00777817	2.1065	2.215	2.164	2.1895	0.0360624	1.802	1.488	1.597	1.5425	0.0770746	1.4945	1.472	1.304	1.388	0.118794	1.3335	1.746	1.614	1.68	0.0933381	1.6	n	1.463	1.983	1.723	0.367696	1.651	1.372	1.383	1.3775
blank	0.156	0.157	0.1565	0.000707107	0	0.045	0.046	0.0455	0.000707107	0	0.088	0.089	0.0885	0.000707107	0	0.106	0.116	0.111	0.00707107	0	0.389	0.386	0.3875	0.00212132	0	0.047	0.049	0.048	0.00141421	0	0.036	0.073	0.0545	0.026163	0	0.087	0.073	0.08	0.00989949	0	blank	0.063	0.081	0.072	0.0127279	0	0.009	0.01	0.0095
IgA
a	0.421	0.434	0.4275	0.00919239	0.3895	0.189	0.192	0.1905	0.00212132	0.138	0.204	0.202	0.203	0.00141421	0.105	0.177	0.197	0.187	0.0141421	0.073	0.689	0.708	0.6985	0.013435	0.1965	0.179	0.169	0.174	0.00707107	0.135	0.055	0.057	0.056	0.00141421	0.025	0.237	0.218	0.2275	0.013435	0.135	a	0.166	0.155	0.1605	0.00777817	0.0975	0.023	0.027	0.025
b	0.493	0.448	0.4705	0.0318198	0.4325	0.183	0.172	0.1775	0.00777817	0.125	0.216	0.222	0.219	0.00424264	0.121	0.176	0.174	0.175	0.00141421	0.061	0.627	0.664	0.6455	0.026163	0.1435	0.139	0.146	0.1425	0.00494975	0.1035	0.052	0.052	0.052	0	0.021	0.229	0.21	0.2195	0.013435	0.127	b	0.129	0.134	0.1315	0.00353553	0.0685	0.028	0.031	0.0295
d	0.311	0.31	0.3105	0.000707107	0.2725	0.169	0.17	0.1695	0.000707107	0.117	0.185	0.168	0.1765	0.0120208	0.0785	0.164	0.16	0.162	0.00282843	0.048	0.734	0.73	0.732	0.00282843	0.23	0.109	0.111	0.11	0.00141421	0.071	0.058	0.055	0.0565	0.00212132	0.0255	0.193	0.177	0.185	0.0113137	0.0925	d	0.149	0.147	0.148	0.00141421	0.085	0.017	0.017	0.017
c	0.244	0.223	0.2335	0.0148492	0.1955	0.11	0.114	0.112	0.00282843	0.0595	0.121	0.13	0.1255	0.00636396	0.0275	0.12	0.127	0.1235	0.00494975	0.0095	0.51	0.521	0.5155	0.00777817	0.0135	0.056	0.064	0.06	0.00565685	0.021	0.043	0.043	0.043	0	0.012	0.131	0.132	0.1315	0.000707107	0.039	c	0.096	0.085	0.0905	0.00777817	0.0275	0.015	0.014	0.0145
e	0.563	0.498	0.5305	0.0459619	0.4925	0.169	0.162	0.1655	0.00494975	0.113	0.171	0.167	0.169	0.00282843	0.071	0.16	0.146	0.153	0.00989949	0.039	0.665	0.743	0.704	0.0551543	0.202	0.122	0.132	0.127	0.00707107	0.088	0.064	0.077	0.0705	0.00919239	0.0395	0.206	0.181	0.1935	0.0176777	0.101	e	0.149	0.118	0.1335	0.0219203	0.0705	0.025	0.047	0.036
f	0.424	0.373	0.3985	0.0360624	0.3605	0.137	0.13	0.1335	0.00494975	0.081	0.151	0.178	0.1645	0.0190919	0.0665	0.496	0.199	0.3475	0.210011	0.2335	0.441	0.444	0.4425	0.00212132	-0.0595	0.104	0.098	0.101	0.00424264	0.062	0.054	0.045	0.0495	0.00636396	0.0185	0.15	0.195	0.1725	0.0318198	0.08	f	0.141	0.158	0.1495	0.0120208	0.0865	0.021	0.024	0.0225
g	0.463	0.44	0.4515	0.0162635	0.4135	0.226	0.234	0.23	0.00565685	0.1775	0.23	0.252	0.241	0.0155563	0.143	0.251	0.268	0.2595	0.0120208	0.1455	0.575	0.541	0.558	0.0240416	0.056	0.173	0.164	0.1685	0.00636396	0.1295	0.067	0.063	0.065	0.00282843	0.034	0.221	0.248	0.2345	0.0190919	0.142	g	0.156	0.159	0.1575	0.00212132	0.0945	0.029	0.023	0.026
h	0.862	0.76	0.811	0.0721249	0.773	0.251	0.252	0.2515	0.000707107	0.199	0.409	0.289	0.349	0.0848528	0.251	0.234	0.41	0.322	0.124451	0.208	0.616	0.614	0.615	0.00141421	0.113	0.223	0.222	0.2225	0.000707107	0.1835	0.079	0.075	0.077	0.00282843	0.046	0.273	0.279	0.276	0.00424264	0.1835	h	0.217	0.265	0.241	0.0339411	0.178	0.034	0.03	0.032
i	0.456	0.444	0.45	0.00848528	0.412	0.229	0.221	0.225	0.00565685	0.1725	0.22	0.218	0.219	0.00141421	0.121	0.34	0.248	0.294	0.0650538	0.18	0.662	0.659	0.6605	0.00212132	0.1585	0.177	0.174	0.1755	0.00212132	0.1365	0.093	0.098	0.0955	0.00353553	0.0645	0.235	0.228	0.2315	0.00494975	0.139	i	0.241	0.24	0.2405	0.000707107	0.1775	0.078	0.078	0.078
j	0.344	0.34	0.342	0.00282843	0.304	0.157	0.164	0.1605	0.00494975	0.108	0.191	0.203	0.197	0.00848528	0.099	0.189	0.174	0.1815	0.0106066	0.0675	0.551	0.546	0.5485	0.00353553	0.0465	0.138	0.14	0.139	0.00141421	0.1	0.052	0.054	0.053	0.00141421	0.022	0.172	0.2	0.186	0.019799	0.0935	j	0.2	0.151	0.1755	0.0346482	0.1125	0.027	0.023	0.025
k	0.615	0.543	0.579	0.0509117	0.541	0.304	0.3	0.302	0.00282843	0.2495	0.276	0.268	0.272	0.00565685	0.174	0.371	0.258	0.3145	0.0799031	0.2005	0.817	0.785	0.801	0.0226274	0.299	0.265	0.239	0.252	0.0183848	0.213	0.083	0.073	0.078	0.00707107	0.047	0.317	0.309	0.313	0.00565685	0.2205	k	0.255	0.228	0.2415	0.0190919	0.1785	0.045	0.049	0.047
l	0.341	0.332	0.3365	0.00636396	0.2985	0.149	0.159	0.154	0.00707107	0.1015	0.183	0.188	0.1855	0.00353553	0.0875	0.17	0.196	0.183	0.0183848	0.069	0.594	0.573	0.5835	0.0148492	0.0815	0.129	0.126	0.1275	0.00212132	0.0885	0.058	0.107	0.0825	0.0346482	0.0515	0.183	0.184	0.1835	0.000707107	0.091	l	0.122	0.112	0.117	0.00707107	0.054	0.039	0.039	0.039
m	0.348	0.279	0.3135	0.0487904	0.2755	0.143	0.132	0.1375	0.00777817	0.085	0.14	0.136	0.138	0.00282843	0.04	0.155	0.156	0.1555	0.000707107	0.0415	0.582	0.561	0.5715	0.0148492	0.0695	0.111	0.114	0.1125	0.00212132	0.0735	0.154	0.047	0.1005	0.0756604	0.0695	0.181	0.183	0.182	0.00141421	0.0895	m	0.112	0.107	0.1095	0.00353553	0.0465	0.015	0.015	0.015
n	0.346	0.29	0.318	0.039598	0.28	0.204	0.188	0.196	0.0113137	0.1435	0.222	0.195	0.2085	0.0190919	0.1105	0.182	0.2	0.191	0.0127279	0.077	0.594	0.675	0.6345	0.0572756	0.1325	0.166	0.176	0.171	0.00707107	0.132	0.12	0.11	0.115	0.00707107	0.084	0.235	0.214	0.2245	0.0148492	0.132	n	0.164	0.209	0.1865	0.0318198	0.1235	0.046	0.041	0.0435
blank	0.038	0.038	0.038	0	0	0.053	0.052	0.0525	0.000707107	0	0.101	0.095	0.098	0.00424264	0	0.12	0.108	0.114	0.00848528	0	0.514	0.49	0.502	0.0169706	0	0.038	0.04	0.039	0.00141421	0	0.031	0.031	0.031	0	0	0.096	0.089	0.0925	0.00494975	0	blank	0.069	0.057	0.063	0.00848528	0	0.015	0.02	0.0175
[truncated: 72 more columns]

## Sheet: IgG correlation
	S. pyogenes ATCC 19615	S. agalactiae ATCC 13813	S. group B CI	S. group A CI	L. plantarum WCFS1	L. helveticus LAFTI	L. reuteri DSM 17938	L. acidophilus Vivag	L. casei DG	L. rhamnosus LGG	L. rhamnosus LB64	L. rhamnosus LA68	E. faecalis CI	C. albicans ATCC 10259	LPS E. coli O55:B5	K. pneumonie ATCC 13883	S. typhimurium 2865	S. flexneri ATCC 12022	P. hauseri ATCC 13315	P. aeruginosa ATCC 27853	E.coli CI	E. coli ATCC25922	P. mirabilis CI	S. aureus CI
S. pyogenes ATCC 19615		0.564999	0.308181	0.787318	0.415899	0.431954	0.636121	0.274693	0.148922	0.28401	0.291568	0.198394	0.295342	0.33263	0.0299446	-0.136878	-0.0390906	-0.0400395	-0.0105787	-0.135946	-0.0340862	0.0181568	-0.0476699	0.748339
S. agalactiae ATCC 13813	0.564999		0.748066	0.607365	0.276593	0.121851	0.330332	-0.309409	-0.409506	0.0171551	-0.0137676	-0.0745265	0.123788	0.580675	-0.049113	-0.145868	-0.061077	-0.022839	-0.227591	-0.024553	-0.0700611	-0.0661581	-0.135221	0.158567
S. group B CI	0.308181	0.748066		0.392269	0.117289	0.0624478	-0.00227036	-0.144268	-0.711374	-0.0278078	-0.0784051	-0.0195747	0.160432	0.312123	0.00779644	-0.0491096	-0.00151068	-0.0529854	-0.0904756	0.100122	-0.032212	-0.0205724	-0.017602	-0.027647
S. group A CI	0.787318	0.607365	0.392269		0.561256	0.351485	0.699063	0.324851	-0.193061	0.0448702	0.365199	0.221092	0.307803	0.379393	-0.0353604	-0.13247	-0.0953962	-0.0808162	-0.111863	-0.0488758	-0.0299865	-0.0551828	0.0296006	0.608261
L. plantarum WCFS1	0.415899	0.276593	0.117289	0.561256		0.435336	0.660879	0.597304	-0.0630545	0.137291	0.490577	0.554034	0.701571	0.0133017	0.359037	0.280654	0.365825	0.318613	0.35732	0.248473	0.370761	0.403623	0.343756	0.331365
L. helveticus LAFTI	0.431954	0.121851	0.0624478	0.351485	0.435336		0.498442	0.577711	0.270167	0.768332	0.701465	0.801788	0.627585	0.0729869	0.419512	0.409261	0.328663	0.49072	0.533782	0.172009	0.4115	0.484197	0.259589	0.61525
L. reuteri DSM 17938	0.636121	0.330332	-0.00227036	0.699063	0.660879	0.498442		0.440851	0.192862	0.229393	0.642553	0.522397	0.380013	0.117543	0.0360388	-0.0819128	-0.0840179	0.031301	0.00501022	-0.189361	-0.0317188	0.0516263	-0.0875782	0.769061
L. acidophilus Vivag	0.274693	-0.309409	-0.144268	0.324851	0.597304	0.577711	0.440851		0.132024	0.386246	0.749381	0.794613	0.48664	-0.133633	0.285673	0.331295	0.253819	0.225997	0.538872	0.265345	0.274336	0.345635	0.336434	0.399617
L. casei DG	0.148922	-0.409506	-0.711374	-0.193061	-0.0630545	0.270167	0.192862	0.132024		0.438996	0.126929	0.0402831	0.0429101	-0.0301318	-0.0392134	-0.0521858	-0.100273	0.0364742	0.0387117	-0.263084	-0.00589973	0.0271996	-0.138634	0.457506
L. rhamnosus LGG	0.28401	0.0171551	-0.0278078	0.0448702	0.137291	0.768332	0.229393	0.386246	0.438996		0.5402	0.565566	0.544313	0.0605574	0.462065	0.535853	0.450601	0.546299	0.625678	0.416547	0.487978	0.549856	0.359065	0.500292
L. rhamnosus LB64	0.291568	-0.0137676	-0.0784051	0.365199	0.490577	0.701465	0.642553	0.749381	0.126929	0.5402		0.880612	0.421754	0.204873	0.268904	0.394589	0.205993	0.371347	0.515784	0.248655	0.273213	0.36435	0.235505	0.457755
L. rhamnosus LA68	0.198394	-0.0745265	-0.0195747	0.221092	0.554034	0.801788	0.522397	0.794613	0.0402831	0.565566	0.880612		0.521452	-0.052596	0.367016	0.442768	0.349848	0.41166	0.626269	0.282295	0.329791	0.44763	0.278917	0.36348
E. faecalis CI	0.295342	0.123788	0.160432	0.307803	0.701571	0.627585	0.380013	0.48664	0.0429101	0.544313	0.421754	0.521452		-0.244536	0.775446	0.722729	0.747378	0.741601	0.725872	0.591501	0.80456	0.823547	0.748016	0.420091
C. albicans ATCC 10259	0.33263	0.580675	0.312123	0.379393	0.0133017	0.0729869	0.117543	-0.133633	-0.0301318	0.0605574	0.204873	-0.052596	-0.244536		-0.415094	-0.243872	-0.366339	-0.219288	-0.276079	-0.14852	-0.290171	-0.318783	-0.327066	-0.0165824
LPS E. coli O55:B5	0.0299446	-0.049113	0.00779644	-0.0353604	0.359037	0.419512	0.0360388	0.285673	-0.0392134	0.462065	0.268904	0.367016	0.775446	-0.415094		0.904299	0.888522	0.945421	0.823712	0.765472	0.947094	0.97696	0.870927	0.0803404
K. pneumonie ATCC 13883	-0.136878	-0.145868	-0.0491096	-0.13247	0.280654	0.409261	-0.0819128	0.331295	-0.0521858	0.535853	0.394589	0.442768	0.722729	-0.243872	0.904299		0.915676	0.944417	0.929191	0.901247	0.950727	0.95444	0.927866	-0.0592515
S. typhimurium 2865	-0.0390906	-0.061077	-0.00151068	-0.0953962	0.365825	0.328663	-0.0840179	0.253819	-0.100273	0.450601	0.205993	0.349848	0.747378	-0.366339	0.888522	0.915676		0.881031	0.902913	0.862307	0.935075	0.91176	0.908136	-0.0436317
S. flexneri ATCC 12022	-0.0400395	-0.022839	-0.0529854	-0.0808162	0.318613	0.49072	0.031301	0.225997	0.0364742	0.546299	0.371347	0.41166	0.741601	-0.219288	0.945421	0.944417	0.881031		0.851431	0.764458	0.962028	0.968552	0.836237	0.0413088
P. hauseri ATCC 13315	-0.0105787	-0.227591	-0.0904756	-0.111863	0.35732	0.533782	0.00501022	0.538872	0.0387117	0.625678	0.515784	0.626269	0.725872	-0.276079	0.823712	0.929191	0.902913	0.851431		0.813369	0.865296	0.89346	0.841803	0.0684135
P. aeruginosa ATCC 27853	-0.135946	-0.024553	0.100122	-0.0488758	0.248473	0.172009	-0.189361	0.265345	-0.263084	0.416547	0.248655	0.282295	0.591501	-0.14852	0.765472	0.901247	0.862307	0.764458	0.813369		0.83052	0.806025	0.913638	-0.208006
E.coli CI	-0.0340862	-0.0700611	-0.032212	-0.0299865	0.370761	0.4115	-0.0317188	0.274336	-0.00589973	0.487978	0.273213	0.329791	0.80456	-0.290171	0.947094	0.950727	0.935075	0.962028	0.865296	0.83052		0.967328	0.929474	0.0343199
E. coli ATCC25922	0.0181568	-0.0661581	-0.0205724	-0.0551828	0.403623	0.484197	0.0516263	0.345635	0.0271996	0.549856	0.36435	0.44763	0.823547	-0.318783	0.97696	0.95444	0.91176	0.968552	0.89346	0.806025	0.967328		0.892408	0.0840063
P. mirabilis CI	-0.0476699	-0.135221	-0.017602	0.0296006	0.343756	0.259589	-0.0875782	0.336434	-0.138634	0.359065	0.235505	0.278917	0.748016	-0.327066	0.870927	0.927866	0.908136	0.836237	0.841803	0.913638	0.929474	0.892408		-0.0257842
S. aureus CI	0.748339	0.158567	-0.027647	0.608261	0.331365	0.61525	0.769061	0.399617	0.457506	0.500292	0.457755	0.36348	0.420091	-0.0165824	0.0803404	-0.0592515	-0.0436317	0.0413088	0.0684135	-0.208006	0.0343199	0.0840063	-0.0257842

## Sheet: IgA correlation
	S. pyogenes ATCC 19615	S. agalactiae ATCC 13813	S. group B CI	S. group A CI	L. plantarum WCFS1	L. helveticus LAFTI	L. reuteri DSM 17938	L. acidophilus Vivag	L. casei DG	L. rhamnosus LGG	L. rhamnosus LB64	L. rhamnosus LA68	E. faecalis CI	C. albicans ATCC 10259	LPS E. coli O55:B5	K. pneumonie ATCC 13883	S. typhimurium 2865	S. flexneri ATCC 12022	P. hauseri ATCC 13315	P. aeruginosa ATCC 27853	E.coli CI	E. coli ATCC25922	P. mirabilis CI	S. aureus CI
S. pyogenes ATCC 19615		0.299129	0.27971	0.336279	0.325955	-0.047144	0.371724	0.189455	0.252944	0.39546	0.208747	0.216372	0.603159	0.516761	0.200539	0.0823557	0.199654	0.0921005	0.180451	0.620956	-0.0744415	-0.0116305	0.217722	0.238751
S. agalactiae ATCC 13813	0.299129		0.704893	0.406973	0.602997	0.748267	0.643365	0.466636	0.270753	0.261445	0.18959	0.2132	0.574345	0.374499	0.400182	0.679861	0.650183	-0.00534467	0.630132	0.414977	0.772174	0.543913	0.63189	0.607192
S. group B CI	0.27971	0.704893		0.753755	0.323369	0.457396	0.378835	0.321024	-0.0235647	0.0602999	-0.0494387	-0.00357213	0.606567	0.191728	0.238008	0.368902	0.462236	-0.0767242	0.386693	0.359019	0.515011	0.247576	0.42608	0.491152
S. group A CI	0.336279	0.406973	0.753755		-0.00357752	-0.0268273	0.286799	0.278014	-0.185371	-0.107646	-0.207077	-0.164214	0.643511	0.356753	0.020099	0.23282	0.287346	-0.394558	0.25558	0.364041	0.155582	0.216587	0.285947	0.418316
L. plantarum WCFS1	0.325955	0.602997	0.323369	-0.00357752		0.490257	0.767873	0.618895	0.679025	0.790104	0.672297	0.714017	0.623828	0.328748	0.79285	0.810697	0.826335	0.588218	0.827662	0.55822	0.591726	0.648013	0.806616	0.597222
L. helveticus LAFTI	-0.047144	0.748267	0.457396	-0.0268273	0.490257		0.3974	0.15435	0.186912	0.147825	0.165707	0.228521	0.256835	0.213173	0.322792	0.506283	0.414629	0.092953	0.379217	-0.0463682	0.860044	0.460623	0.375892	0.526428
L. reuteri DSM 17938	0.371724	0.643365	0.378835	0.286799	0.767873	0.3974		0.694638	0.324755	0.383323	0.245132	0.289571	0.783181	0.235192	0.461699	0.740578	0.869061	0.251383	0.857554	0.653073	0.475924	0.861447	0.843346	0.885343
L. acidophilus Vivag	0.189455	0.466636	0.321024	0.278014	0.618895	0.15435	0.694638		0.589126	0.349161	0.274053	0.284853	0.657243	0.11001	0.419994	0.574462	0.796025	0.134769	0.769829	0.42273	0.47721	0.713561	0.83408	0.580399
L. casei DG	0.252944	0.270753	-0.0235647	-0.185371	0.679025	0.186912	0.324755	0.589126		0.816627	0.821811	0.833366	0.364534	0.406329	0.745649	0.501466	0.375982	0.474355	0.416754	0.112308	0.436267	0.293004	0.453584	0.181191
L. rhamnosus LGG	0.39546	0.261445	0.0602999	-0.107646	0.790104	0.147825	0.383323	0.349161	0.816627		0.94259	0.953693	0.421943	0.483157	0.865886	0.577421	0.3926	0.530615	0.422944	0.411716	0.27995	0.2081	0.447247	0.176444
L. rhamnosus LB64	0.208747	0.18959	-0.0494387	-0.207077	0.672297	0.165707	0.245132	0.274053	0.821811	0.94259		0.983595	0.267529	0.373802	0.889944	0.546645	0.263855	0.516094	0.304185	0.266192	0.285178	0.16191	0.363732	0.0420994
L. rhamnosus LA68	0.216372	0.2132	-0.00357213	-0.164214	0.714017	0.228521	0.289571	0.284853	0.833366	0.953693	0.983595		0.343043	0.469493	0.898562	0.591971	0.307611	0.52042	0.349993	0.216911	0.363872	0.227641	0.387516	0.150429
E. faecalis CI	0.603159	0.574345	0.606567	0.643511	0.623828	0.256835	0.783181	0.657243	0.364534	0.421943	0.267529	0.343043		0.550652	0.488416	0.63846	0.733267	0.0988685	0.718737	0.578367	0.460429	0.649652	0.755744	0.804329
C. albicans ATCC 10259	0.516761	0.374499	0.191728	0.356753	0.328748	0.213173	0.235192	0.11001	0.406329	0.483157	0.373802	0.469493	0.550652		0.331238	0.429256	0.179012	-0.12673	0.238763	0.0811837	0.382682	0.194123	0.202842	0.342875
LPS E. coli O55:B5	0.200539	0.400182	0.238008	0.020099	0.79285	0.322792	0.461699	0.419994	0.745649	0.865886	0.889944	0.898562	0.488416	0.331238		0.672082	0.496784	0.546444	0.537414	0.379253	0.426019	0.372596	0.550593	0.302822
K. pneumonie ATCC 13883	0.0823557	0.679861	0.368902	0.23282	0.810697	0.506283	0.740578	0.574462	0.501466	0.577421	0.546645	0.591971	0.63846	0.429256	0.672082		0.829071	0.351237	0.863563	0.427252	0.731192	0.803606	0.856123	0.663271
S. typhimurium 2865	0.199654	0.650183	0.462236	0.287346	0.826335	0.414629	0.869061	0.796025	0.375982	0.3926	0.263855	0.307611	0.733267	0.179012	0.496784	0.829071		0.341592	0.984066	0.608789	0.609758	0.87138	0.972102	0.762552
S. flexneri ATCC 12022	0.0921005	-0.00534467	-0.0767242	-0.394558	0.588218	0.092953	0.251383	0.134769	0.474355	0.530615	0.516094	0.52042	0.0988685	-0.12673	0.546444	0.351237	0.341592		0.384287	0.230283	0.102882	0.179238	0.315628	0.0726308
P. hauseri ATCC 13315	0.180451	0.630132	0.386693	0.25558	0.827662	0.379217	0.857554	0.769829	0.416754	0.422944	0.304185	0.349993	0.718737	0.238763	0.537414	0.863563	0.984066	0.384287		0.573288	0.596302	0.878405	0.958379	0.741171
P. aeruginosa ATCC 27853	0.620956	0.414977	0.359019	0.364041	0.55822	-0.0463682	0.653073	0.42273	0.112308	0.411716	0.266192	0.216911	0.578367	0.0811837	0.379253	0.427252	0.608789	0.230283	0.573288		-0.0484465	0.341355	0.611783	0.337283
E.coli CI	-0.0744415	0.772174	0.515011	0.155582	0.591726	0.860044	0.475924	0.47721	0.436267	0.27995	0.285178	0.363872	0.460429	0.382682	0.426019	0.731192	0.609758	0.102882	0.596302	-0.0484465		0.637919	0.614617	0.61665
E. coli ATCC25922	-0.0116305	0.543913	0.247576	0.216587	0.648013	0.460623	0.861447	0.713561	0.293004	0.2081	0.16191	0.227641	0.649652	0.194123	0.372596	0.803606	0.87138	0.179238	0.878405	0.341355	0.637919		0.857346	0.86487
P. mirabilis CI	0.217722	0.63189	0.42608	0.285947	0.806616	0.375892	0.843346	0.83408	0.453584	0.447247	0.363732	0.387516	0.755744	0.202842	0.550593	0.856123	0.972102	0.315628	0.958379	0.611783	0.614617	0.857346		0.713287
S. aureus CI	0.238751	0.607192	0.491152	0.418316	0.597222	0.526428	0.885343	0.580399	0.181191	0.176444	0.0420994	0.150429	0.804329	0.342875	0.302822	0.663271	0.762552	0.0726308	0.741171	0.337283	0.61665	0.86487	0.713287

## Sheet: Sheet1
IgG					S. aureus					P. mirabilis					E.coli ATCC					E.coli CI					Pseudomonas aeruginosa					P. houseri					Shigella flexneri					S. typhi						Klebs pneu
a	1.523	1.635	1.579	0.079196	1.4225	1.058	1.104	1.081	0.0325269	1.0355	0.982	0.9	0.941	0.0579828	0.8525	1.189	1.276	1.2325	0.0615183	1.1215	1.178	1.172	1.175	0.00424264	0.7875	0.627	0.694	0.6605	0.0473762	0.6125	0.704	0.758	0.731	0.0381838	0.6765	0.977	0.998	0.9875	0.0148492	0.9075	a	0.836	0.787	0.8115	0.0346482	0.7395	0.316	0.293	0.3045
b	1.38	1.433	1.4065	0.0374767	1.25	0.751	0.769	0.76	0.0127279	0.7145	0.691	0.711	0.701	0.0141421	0.6125	0.591	0.531	0.561	0.0424264	0.45	1.028	1.017	1.0225	0.00777817	0.635	0.42	0.385	0.4025	0.0247487	0.3545	0.284	0.218	0.251	0.046669	0.1965	0.577	0.551	0.564	0.0183848	0.484	b	0.612	0.419	0.5155	0.136472	0.4435	0.19	0.177	0.1835
d	1.856	1.743	1.7995	0.0799031	1.643	0.946	0.936	0.941	0.00707107	0.8955	0.889	0.854	0.8715	0.0247487	0.783	0.813	0.814	0.8135	0.000707107	0.7025	1.315	1.233	1.274	0.0579828	0.8865	0.624	0.589	0.6065	0.0247487	0.5585	0.488	0.56	0.524	0.0509117	0.4695	0.944	0.924	0.934	0.0141421	0.854	d	0.697	0.657	0.677	0.0282843	0.605	0.394	0.373	0.3835
c	1.545	1.645	1.595	0.0707107	1.4385	0.964	0.95	0.957	0.00989949	0.9115	0.707	0.792	0.7495	0.0601041	0.661	0.688	0.896	0.792	0.147078	0.681	1.228	1.328	1.278	0.0707107	0.8905	0.554	0.552	0.553	0.00141421	0.505	0.435	0.397	0.416	0.0268701	0.3615	0.77	0.818	0.794	0.0339411	0.714	c	0.562	0.705	0.6335	0.101116	0.5615	0.332	0.446	0.389
e	1.612	1.714	1.663	0.0721249	1.5065	1.304	1.297	1.3005	0.00494975	1.255	1.005	0.956	0.9805	0.0346482	0.892	1.345	1.61	1.4775	0.187383	1.3665	1.567	1.547	1.557	0.0141421	1.1695	0.824	0.843	0.8335	0.013435	0.7855	0.708	0.776	0.742	0.0480833	0.6875	0.956	1.063	1.0095	0.0756604	0.9295	e	0.934	0.937	0.9355	0.00212132	0.8635	0.519	0.484	0.5015
f	1.361	1.477	1.419	0.0820244	1.2625	0.91	0.979	0.9445	0.0487904	0.899	0.816	0.856	0.836	0.0282843	0.7475	0.882	0.851	0.8665	0.0219203	0.7555	1.487	1.553	1.52	0.046669	1.1325	0.553	0.57	0.5615	0.0120208	0.5135	0.454	0.5	0.477	0.0325269	0.4225	1.049	0.989	1.019	0.0424264	0.939	f	0.625	0.671	0.648	0.0325269	0.576	0.342	0.456	0.399
g	1.446	1.512	1.479	0.046669	1.3225	0.907	0.911	0.909	0.00282843	0.8635	0.769	0.714	0.7415	0.0388909	0.653	0.9	0.855	0.8775	0.0318198	0.7665	1.189	1.173	1.181	0.0113137	0.7935	0.561	0.559	0.56	0.00141421	0.512	0.535	0.573	0.554	0.0268701	0.4995	1.055	0.936	0.9955	0.0841457	0.9155	g	0.697	0.617	0.657	0.0565685	0.585	0.492	0.381	0.4365
h	1.59	1.67	1.63	0.0565685	1.4735	0.861	0.884	0.8725	0.0162635	0.827	0.788	0.772	0.78	0.0113137	0.6915	0.77	0.714	0.742	0.039598	0.631	1.363	1.426	1.3945	0.0445477	1.007	0.622	0.584	0.603	0.0268701	0.555	0.372	0.357	0.3645	0.0106066	0.31	0.834	0.831	0.8325	0.00212132	0.7525	h	0.709	0.673	0.691	0.0254558	0.619	0.131	0.152	0.1415
i	1.15	1.218	1.184	0.0480833	1.0275	1.203	1.14	1.1715	0.0445477	1.126	0.965	0.878	0.9215	0.0615183	0.833	1.337	1.615	1.476	0.196576	1.365	1.765	1.654	1.7095	0.0784889	1.322	0.682	0.649	0.6655	0.0233345	0.6175	0.901	0.835	0.868	0.046669	0.8135	1.195	1.17	1.1825	0.0176777	1.1025	i	1.052	1.003	1.0275	0.0346482	0.9555	0.336	0.47	0.403
j	1.813	1.794	1.8035	0.013435	1.647	1.066	1.129	1.0975	0.0445477	1.052	0.72	0.691	0.7055	0.0205061	0.617	1.021	0.988	1.0045	0.0233345	0.8935	1.321	1.335	1.328	0.00989949	0.9405	0.598	0.604	0.601	0.00424264	0.553	0.359	0.401	0.38	0.0296985	0.3255	0.918	0.932	0.925	0.00989949	0.845	j	0.683	0.643	0.663	0.0282843	0.591	0.101	0.119	0.11
k	1.516	1.604	1.56	0.0622254	1.4035	2.285	2.33	2.3075	0.0318198	2.262	1.903	1.908	1.9055	0.00353553	1.817	3.346	2.885	3.1155	0.325976	3.0045	2.212	2.193	2.2025	0.013435	1.815	1.316	1.212	1.264	0.0735391	1.216	1.772	1.464	1.618	0.217789	1.5635	2.031	2.013	2.022	0.0127279	1.942	k	1.668	1.653	1.6605	0.0106066	1.5885	2.188	2.148	2.168
l	1.815	1.765	1.79	0.0353553	1.6335	1.246	1.259	1.2525	0.00919239	1.207	1.712	1.562	1.637	0.106066	1.5485	2.218	2.409	2.3135	0.135057	2.2025	1.445	1.498	1.4715	0.0374767	1.084	1.249	1.047	1.148	0.142836	1.1	1.615	1.611	1.613	0.00282843	1.5585	1.508	1.379	1.4435	0.0912168	1.3635	l	1.258	1.371	1.3145	0.0799031	1.2425	1.769	1.462	1.6155
m	1.496	1.583	1.5395	0.0615183	1.383	1.045	0.944	0.9945	0.0714178	0.949	0.91	0.795	0.8525	0.0813173	0.764	1.051	1.12	1.0855	0.0487904	0.9745	1.308	1.323	1.3155	0.0106066	0.928	1.028	0.914	0.971	0.0806102	0.923	0.436	0.441	0.4385	0.00353553	0.384	1.381	1.216	1.2985	0.116673	1.2185	m	0.764	0.691	0.7275	0.0516188	0.6555	0.271	0.269	0.27
n	1.455	1.462	1.4585	0.00494975	1.302	1.855	1.924	1.8895	0.0487904	1.844	1.68	1.567	1.6235	0.0799031	1.535	2.223	2.212	2.2175	0.00777817	2.1065	2.215	2.164	2.1895	0.0360624	1.802	1.488	1.597	1.5425	0.0770746	1.4945	1.472	1.304	1.388	0.118794	1.3335	1.746	1.614	1.68	0.0933381	1.6	n	1.463	1.983	1.723	0.367696	1.651	1.372	1.383	1.3775
blank	0.156	0.157	0.1565	0.000707107	0	0.045	0.046	0.0455	0.000707107	0	0.088	0.089	0.0885	0.000707107	0	0.106	0.116	0.111	0.00707107	0	0.389	0.386	0.3875	0.00212132	0	0.047	0.049	0.048	0.00141421	0	0.036	0.073	0.0545	0.026163	0	0.087	0.073	0.08	0.00989949	0	blank	0.063	0.081	0.072	0.0127279	0	0.009	0.01	0.0095
a	0.421	0.434	0.4275	0.00919239	0.3895	0.189	0.192	0.1905	0.00212132	0.138	0.204	0.202	0.203	0.00141421	0.105	0.177	0.197	0.187	0.0141421	0.073	0.689	0.708	0.6985	0.013435	0.1965	0.179	0.169	0.174	0.00707107	0.135	0.055	0.057	0.056	0.00141421	0.025	0.237	0.218	0.2275	0.013435	0.135	a	0.166	0.155	0.1605	0.00777817	0.0975	0.023	0.027	0.025
b	0.493	0.448	0.4705	0.0318198	0.4325	0.183	0.172	0.1775	0.00777817	0.125	0.216	0.222	0.219	0.00424264	0.121	0.176	0.174	0.175	0.00141421	0.061	0.627	0.664	0.6455	0.026163	0.1435	0.139	0.146	0.1425	0.00494975	0.1035	0.052	0.052	0.052	0	0.021	0.229	0.21	0.2195	0.013435	0.127	b	0.129	0.134	0.1315	0.00353553	0.0685	0.028	0.031	0.0295
d	0.311	0.31	0.3105	0.000707107	0.2725	0.169	0.17	0.1695	0.000707107	0.117	0.185	0.168	0.1765	0.0120208	0.0785	0.164	0.16	0.162	0.00282843	0.048	0.734	0.73	0.732	0.00282843	0.23	0.109	0.111	0.11	0.00141421	0.071	0.058	0.055	0.0565	0.00212132	0.0255	0.193	0.177	0.185	0.0113137	0.0925	d	0.149	0.147	0.148	0.00141421	0.085	0.017	0.017	0.017
c	0.244	0.223	0.2335	0.0148492	0.1955	0.11	0.114	0.112	0.00282843	0.0595	0.121	0.13	0.1255	0.00636396	0.0275	0.12	0.127	0.1235	0.00494975	0.0095	0.51	0.521	0.5155	0.00777817	0.0135	0.056	0.064	0.06	0.00565685	0.021	0.043	0.043	0.043	0	0.012	0.131	0.132	0.1315	0.000707107	0.039	c	0.096	0.085	0.0905	0.00777817	0.0275	0.015	0.014	0.0145
e	0.563	0.498	0.5305	0.0459619	0.4925	0.169	0.162	0.1655	0.00494975	0.113	0.171	0.167	0.169	0.00282843	0.071	0.16	0.146	0.153	0.00989949	0.039	0.665	0.743	0.704	0.0551543	0.202	0.122	0.132	0.127	0.00707107	0.088	0.064	0.077	0.0705	0.00919239	0.0395	0.206	0.181	0.1935	0.0176777	0.101	e	0.149	0.118	0.1335	0.0219203	0.0705	0.025	0.047	0.036
f	0.424	0.373	0.3985	0.0360624	0.3605	0.137	0.13	0.1335	0.00494975	0.081	0.151	0.178	0.1645	0.0190919	0.0665	0.496	0.199	0.3475	0.210011	0.2335	0.441	0.444	0.4425	0.00212132	-0.0595	0.104	0.098	0.101	0.00424264	0.062	0.054	0.045	0.0495	0.00636396	0.0185	0.15	0.195	0.1725	0.0318198	0.08	f	0.141	0.158	0.1495	0.0120208	0.0865	0.021	0.024	0.0225
g	0.463	0.44	0.4515	0.0162635	0.4135	0.226	0.234	0.23	0.00565685	0.1775	0.23	0.252	0.241	0.0155563	0.143	0.251	0.268	0.2595	0.0120208	0.1455	0.575	0.541	0.558	0.0240416	0.056	0.173	0.164	0.1685	0.00636396	0.1295	0.067	0.063	0.065	0.00282843	0.034	0.221	0.248	0.2345	0.0190919	0.142	g	0.156	0.159	0.1575	0.00212132	0.0945	0.029	0.023	0.026
h	0.862	0.76	0.811	0.0721249	0.773	0.251	0.252	0.2515	0.000707107	0.199	0.409	0.289	0.349	0.0848528	0.251	0.234	0.41	0.322	0.124451	0.208	0.616	0.614	0.615	0.00141421	0.113	0.223	0.222	0.2225	0.000707107	0.1835	0.079	0.075	0.077	0.00282843	0.046	0.273	0.279	0.276	0.00424264	0.1835	h	0.217	0.265	0.241	0.0339411	0.178	0.034	0.03	0.032
i	0.456	0.444	0.45	0.00848528	0.412	0.229	0.221	0.225	0.00565685	0.1725	0.22	0.218	0.219	0.00141421	0.121	0.34	0.248	0.294	0.0650538	0.18	0.662	0.659	0.6605	0.00212132	0.1585	0.177	0.174	0.1755	0.00212132	0.1365	0.093	0.098	0.0955	0.00353553	0.0645	0.235	0.228	0.2315	0.00494975	0.139	i	0.241	0.24	0.2405	0.000707107	0.1775	0.078	0.078	0.078
j	0.344	0.34	0.342	0.00282843	0.304	0.157	0.164	0.1605	0.00494975	0.108	0.191	0.203	0.197	0.00848528	0.099	0.189	0.174	0.1815	0.0106066	0.0675	0.551	0.546	0.5485	0.00353553	0.0465	0.138	0.14	0.139	0.00141421	0.1	0.052	0.054	0.053	0.00141421	0.022	0.172	0.2	0.186	0.019799	0.0935	j	0.2	0.151	0.1755	0.0346482	0.1125	0.027	0.023	0.025
k	0.615	0.543	0.579	0.0509117	0.541	0.304	0.3	0.302	0.00282843	0.2495	0.276	0.268	0.272	0.00565685	0.174	0.371	0.258	0.3145	0.0799031	0.2005	0.817	0.785	0.801	0.0226274	0.299	0.265	0.239	0.252	0.0183848	0.213	0.083	0.073	0.078	0.00707107	0.047	0.317	0.309	0.313	0.00565685	0.2205	k	0.255	0.228	0.2415	0.0190919	0.1785	0.045	0.049	0.047
l	0.341	0.332	0.3365	0.00636396	0.2985	0.149	0.159	0.154	0.00707107	0.1015	0.183	0.188	0.1855	0.00353553	0.0875	0.17	0.196	0.183	0.0183848	0.069	0.594	0.573	0.5835	0.0148492	0.0815	0.129	0.126	0.1275	0.00212132	0.0885	0.058	0.107	0.0825	0.0346482	0.0515	0.183	0.184	0.1835	0.000707107	0.091	l	0.122	0.112	0.117	0.00707107	0.054	0.039	0.039	0.039
m	0.348	0.279	0.3135	0.0487904	0.2755	0.143	0.132	0.1375	0.00777817	0.085	0.14	0.136	0.138	0.00282843	0.04	0.155	0.156	0.1555	0.000707107	0.0415	0.582	0.561	0.5715	0.0148492	0.0695	0.111	0.114	0.1125	0.00212132	0.0735	0.154	0.047	0.1005	0.0756604	0.0695	0.181	0.183	0.182	0.00141421	0.0895	m	0.112	0.107	0.1095	0.00353553	0.0465	0.015	0.015	0.015
n	0.346	0.29	0.318	0.039598	0.28	0.204	0.188	0.196	0.0113137	0.1435	0.222	0.195	0.2085	0.0190919	0.1105	0.182	0.2	0.191	0.0127279	0.077	0.594	0.675	0.6345	0.0572756	0.1325	0.166	0.176	0.171	0.00707107	0.132	0.12	0.11	0.115	0.00707107	0.084	0.235	0.214	0.2245	0.0148492	0.132	n	0.164	0.209	0.1865	0.0318198	0.1235	0.046	0.041	0.0435
blank	0.038	0.038	0.038	0	0	0.053	0.052	0.0525	0.000707107	0	0.101	0.095	0.098	0.00424264	0	0.12	0.108	0.114	0.00848528	0	0.514	0.49	0.502	0.0169706	0	0.038	0.04	0.039	0.00141421	0	0.031	0.031	0.031	0	0	0.096	0.089	0.0925	0.00494975	0	blank	0.069	0.057	0.063	0.00848528	0	0.015	0.02	0.0175
IgA
[truncated: 72 more columns]
