# Supplementary material for: Profiling of microorganism-binding serum antibody specificities in professional athletes
Source: PLoS One. 2018 Sep 25;13(9):e0203665. doi: 10.1371/journal.pone.0203665 (PMC6155446; doi:10.1371/journal.pone.0203665)
Supplement: S3 Data — (XLSX) [file pone.0203665.s004.xlsx]

## Sheet: E. coli ATCC
IgA					PA						control		IgG					PA						control
10	0.6	0.564	0.666	0.619	0.61225	0.0424765	0.623	0.594	0.381	0.38	0.4945	0.132168	25	2.048	2.081	2.003	2.144	2.069	0.0593464	1.707	1.981	2.004	1.984	1.919	0.141702
20	0.528	0.502	0.456	0.45	0.484	0.0374166	0.412	0.434	0.253	0.247	0.3365	0.100315	50	1.847	1.908	1.876	1.94	1.89275	0.0401611	2.052	2.168	1.746	1.91	1.969	0.1823
40	0.392	0.326	0.375	0.334	0.35675	0.0318264	0.274	0.362	0.216	0.192	0.261	0.0756219	100	1.894	1.937	1.812	1.792	1.85875	0.0683295	1.68	1.897	1.645	1.8	1.7555	0.115344
80	0.266	0.251	0.241	0.243	0.25025	0.0113541	0.197	0.223	0.147	0.141	0.177	0.0396316	200	1.681	1.753	1.463	1.452	1.58725	0.152745	1.532	1.687	1.521	1.416	1.539	0.111663
160	0.215	0.206	0.165	0.177	0.19075	0.0236132	0.157	0.219	0.131	0.115	0.1555	0.0457347	400	1.27	1.407	1.251	1.295	1.30575	0.0698636	1.254	1.351	1.241	1.201	1.26175	0.0636311
320	0.177	0.158	0.129	0.143	0.15175	0.0205811	0.128	0.179	0.108	0.101	0.129	0.035242	800	1.042	1.071	0.939	0.989	1.01025	0.0583859	0.923	0.978	0.972	0.936	0.95225	0.0269119
640	0.151	0.182	0.106	0.12	0.13975	0.0338662	0.109	0.139	0.098	0.095	0.11025	0.0200894	1600	0.782	0.803	0.67	0.807	0.7655	0.0646039	0.601	0.672	0.704	0.711	0.672	0.0502858
1280	0.13	0.129	0.115	0.106	0.12	0.0115758	0.097	0.144	0.086	0.083	0.1025	0.0283137	3200	0.518	0.566	0.428	0.423	0.48375	0.0700874	0.426	0.497	0.495	0.363	0.44525	0.064002
2560	0.116	0.15	0.103	0.101	0.1175	0.0226642	0.082	0.147	0.083	0.078	0.0975	0.0330706	6400	0.333	0.399	0.358	0.297	0.34675	0.0428981	0.27	0.292	0.303	0.263	0.282	0.0186726
5120	0.123	0.111	0.11	0.087	0.10775	0.0150416	0.089	0.126	0.086	0.069	0.0925	0.0240069	12800	0.251	0.279	0.209	0.229	0.242	0.0300444	0.248	0.231	0.221	0.188	0.222	0.0252587
													25600	0.217	0.201	0.16	0.168	0.1865	0.0269877	0.192	0.168	0.15	0.16	0.1675	0.0179165
													51200	0.161	0.17	0.114	0.134	0.14475	0.0255783	0.208	0.205	0.112	0.093	0.1545	0.0605558
													102400	0.13	0.131	0.078	0.11	0.11225	0.0247975	0.115	0.135	0.103	0.099	0.113	0.0161658
													204800	0.15	0.109	0.096	0.095	0.1125	0.0258005	0.105	0.101	0.085	0.088	0.09475	0.00974252
	T test	0.29612
														T test	0.776742

## Sheet: C. albicans
IgA					PA						control		IgG					PA						control
10	0.994	0.967	1.03	0.968	0.98975	0.0296015	0.801	0.794	0.687	0.68	0.7405	0.0659419	25	1.744	1.79	1.641	1.748	1.73075	0.0633476		1.531	1.696	1.696	1.696	1.65475	0.0825
20	0.864	0.892	0.958	0.863	0.89425	0.0445748	0.722	0.722	0.609	0.423	0.619	0.141108	50	1.701	1.591	1.628	1.589	1.62725	0.0523347		1.444	1.451	1.628	1.628	1.53775	0.104251
40	0.797	0.746	0.973	0.827	0.83575	0.0974179	0.589	0.563	0.537	0.511	0.55	0.0335659	100	1.535	1.575	1.547	1.549	1.5515	0.0168424		1.377	1.437	1.5	1.546	1.465	0.0737428
80	0.552	0.566	0.807	0.797	0.6805	0.140472	0.408	0.441	0.498	0.403	0.4375	0.043715	200	1.459	1.495	1.445	1.436	1.45875	0.0259535		1.267	1.193	1.397	1.413	1.3175	0.105658
160	0.495	0.451	0.548	0.582	0.519	0.0577639	0.313	0.314	0.309	0.287	0.30575	0.0126853	400	1.271	1.227	1.294	1.33	1.2805	0.043147		1.119	1.135	1.19	1.205	1.16225	0.0416763
320	0.312	0.343	0.397	0.367	0.35475	0.036059	0.195	0.217	0.189	0.205	0.2015	0.012261	800	1.008	1.062	1.133	1.166	1.09225	0.0709759		0.861	0.891	1.005	1.013	0.9425	0.0778267
640	0.22	0.206	0.269	0.246	0.23525	0.0279449	0.14	0.136	0.134	0.136	0.1365	0.00251661	1600	0.807	0.821	0.922	0.989	0.88475	0.0863419		0.668	0.67	0.816	0.741	0.72375	0.070249
1280	0.155	0.14	0.156	0.157	0.152	0.00804156	0.095	0.103	0.097	0.091	0.0965	0.005	3200	0.596	0.595	0.713	0.608	0.628	0.0569737		0.453	0.503	0.553	0.585	0.5235	0.057859
2560	0.105	0.096	0.113	0.103	0.10425	0.00699405	0.078	0.07	0.078	0.074	0.075	0.00382971	6400	0.44	0.46	0.492	0.485	0.46925	0.023852		0.357	0.368	0.403	0.392	0.38	0.0211818
5120	0.078	0.075	0.085	0.077	0.07875	0.00434933	0.065	0.062	0.063	0.109	0.07475	0.0228674	12800	0.27	0.275	0.317	0.342	0.301	0.0345157		0.205	0.212	0.267	0.255	0.23475	0.0308369
													25600	0.183	0.18	0.194	0.193	0.1875	0.00704746		0.148	0.148	0.163	0.181	0.16	0.0156844
													51200	0.155	0.13	0.126	0.128	0.13475	0.0135984		0.101	0.103	0.108	0.12	0.108	0.00852447
													102400	0.09	0.078	0.132	0.108	0.102	0.0234947		0.077	0.075	0.083	0.08	0.07875	0.0035
													204800	0.064	0.059	0.08	0.061	0.066	0.00955685		0.071	0.063	0.065	0.058	0.06425	0.00537742
	T test	2.32546e-05
														T test	0.0134907

## Sheet: L .plantarum WCFS1
IgA	WCFS1				PA						control		IgG					PA						control
10	0.658	0.594	0.617	0.593	0.6155	0.0304248	0.494	0.504	0.336	0.394	0.432	0.0810103	25	1.95	1.926	1.881	1.933	1.9225	0.0294449	2.01	1.952	1.602	1.919	1.87075	0.183073
20	0.398	0.407	0.487	0.492	0.446	0.050405	0.349	0.379	0.269	0.241	0.3095	0.065123	50	1.994	2.082	1.937	1.994	2.00175	0.0598686	1.908	1.977	1.809	1.517	1.80275	0.202594
40	0.289	0.277	0.272	0.319	0.28925	0.0210772	0.249	0.265	0.194	0.198	0.2265	0.0358562	100	1.948	2.009	1.839	1.86	1.914	0.0789979	1.785	1.773	1.702	1.522	1.6955	0.121327
80	0.194	0.196	0.227	0.231	0.212	0.0197146	0.168	0.171	0.137	0.13	0.1515	0.0210159	200	1.73	1.753	1.568	1.573	1.656	0.0991934	1.563	1.63	1.38	1.365	1.4845	0.132329
160	0.135	0.131	0.172	0.167	0.15125	0.0212348	0.113	0.113	0.1	0.098	0.106	0.00812404	400	1.463	1.475	1.206	1.24	1.346	0.142789	1.31	1.413	1.034	1.058	1.20375	0.187201
320	0.096	0.1	0.124	0.124	0.111	0.0150997	0.084	0.084	0.078	0.078	0.081	0.0034641	800	1.331	1.313	0.867	0.92	1.10775	0.248448	0.972	0.998	0.794	0.782	0.8865	0.114337
640	0.074	0.094	0.096	0.088	0.088	0.00993311	0.069	0.067	0.063	0.059	0.0645	0.00443471	1600	0.933	0.96	0.678	0.609	0.795	0.177533	0.665	0.766	0.516	0.522	0.61725	0.120735
1280	0.063	0.063	0.071	0.064	0.06525	0.00386221	0.05	0.055	0.052	0.053	0.0525	0.00208167	3200	0.674	0.66	0.5	0.419	0.56325	0.124412	0.606	0.525	0.345	0.326	0.4505	0.137066
2560	0.046	0.046	0.054	0.056	0.0505	0.00525991	0.039	0.05	0.049	0.045	0.04575	0.00499166	6400	0.458	0.427	0.283	0.275	0.36075	0.0952973	0.283	0.288	0.183	0.21	0.241	0.0525928
5120	0.036	0.04	0.046	0.04	0.0405	0.00412311	0.038	0.041	0.042	0.042	0.04075	0.00189297	12800	0.274	0.274	0.162	0.169	0.21975	0.0627077	0.173	0.149	0.131	0.119	0.143	0.0234947
													25600	0.2	0.19	0.104	0.113	0.15175	0.0502419	0.124	0.139	0.087	0.119	0.11725	0.0218842
													51200	0.119	0.124	0.071	0.075	0.09725	0.0281232	0.093	0.095	0.088	0.082	0.0895	0.0058023
													102400	0.07	0.077	0.059	0.054	0.065	0.0104243	0.056	0.065	0.057	0.053	0.05775	0.00512348
													204800	0.047	0.058	0.043	0.042	0.0475	0.00732575	0.05	0.05	0.043	0.047	0.0475	0.00331662
	T test	0.00113914
														T test	0.608785

## Sheet: L. rhamnosus LGG
IgA	LGG				PA						control		IgG					PA						control
10	0.507	0.471	0.578	0.538	0.5235	0.0454936	0.373	0.372	0.356	0.358	0.36475	0.00899537	25	1.33	1.249	1.579	0.989	1.28675	0.243147	1.037	0.894	1.05	0.801	0.9455	0.119478
20	0.361	0.371	0.446	0.42	0.3995	0.0403196	0.279	0.315	0.286	0.272	0.288	0.0188856	50	1.546	1.502	1.475	1.438	1.49025	0.0454927	1.098	1.192	1.469	1.282	1.26025	0.158148
40	0.275	0.273	0.356	0.343	0.31175	0.0439194	0.224	0.22	0.197	0.19	0.20775	0.0167804	100	1.576	1.543	1.438	1.397	1.4885	0.0847526	1.211	1.184	1.282	1.393	1.2675	0.0933185
80	0.209	0.218	0.254	0.259	0.235	0.0251794	0.168	0.167	0.148	0.148	0.15775	0.0112657	200	1.478	1.5	1.297	1.256	1.38275	0.124149	1.213	1.327	1.169	1.295	1.251	0.0727553
160	0.149	0.166	0.189	0.194	0.1745	0.0209205	0.133	0.128	0.106	0.1	0.11675	0.0161941	400	1.395	1.374	0.937	0.957	1.16575	0.252868	1.129	1.225	0.899	0.928	1.04525	0.157544
320	0.135	0.154	0.136	0.158	0.14575	0.0119548	0.099	0.12	0.098	0.098	0.10375	0.0108436	800	1.148	1.098	0.82	0.75	0.954	0.198279	0.943	0.917	0.653	0.692	0.80125	0.149894
640	0.111	0.107	0.092	0.098	0.102	0.00860233	0.074	0.074	0.086	0.087	0.08025	0.00722842	1600	0.97	0.926	0.473	0.553	0.7305	0.253898	0.742	0.75	0.445	0.449	0.5965	0.172666
1280	0.078	0.09	0.066	0.08	0.0785	0.00984886	0.058	0.062	0.059	0.057	0.059	0.00216025	3200	0.584	0.688	0.308	0.315	0.47375	0.192122	0.464	0.483	0.256	0.294	0.37425	0.115909
2560	0.08	0.062	0.058	0.057	0.06425	0.0107199	0.055	0.055	0.05	0.052	0.053	0.00244949	6400	0.454	0.447	0.192	0.19	0.32075	0.149852	0.298	0.306	0.185	0.182	0.24275	0.0685049
5120	0.055	0.044	0.053	0.054	0.0515	0.00506623	0.047	0.047	0.048	0.048	0.0475	0.00057735	12800	0.26	0.264	0.135	0.141	0.2	0.0716519	0.198	0.201	0.109	0.111	0.15475	0.0516938
													25600	0.173	0.176	0.101	0.1	0.1375	0.0427434	0.146	0.145	0.077	0.079	0.11175	0.0389818
													51200	0.102	0.108	0.077	0.075	0.0905	0.0169411	0.092	0.092	0.07	0.073	0.08175	0.0118989
													102400	0.083	0.088	0.056	0.066	0.07325	0.0148633	0.077	0.075	0.056	0.055	0.06575	0.0118708
													204800	0.07	0.074	0.056	0.056	0.064	0.00938083	0.053	0.056	0.051	0.05	0.0525	0.00264575
	T test	0.00828602
														T test	0.430346

## Sheet: S typhimurium
IgA	Salm				PA						control		IgG					PA						control
10	0.501	0.54	0.291	0.412	0.436	0.110517	0.547	0.576	0.349	0.478	0.4875	0.101069	25	2.107	1.941	1.346	1.766	1.79	0.32711	1.923	1.411	2.11	1.528	1.743	0.328399
20	0.325	0.365	0.386	0.235	0.32775	0.0668101	0.36	0.409	0.343	0.344	0.364	0.0309946	50	2.184	1.973	1.839	1.713	1.92725	0.201416	1.649	1.426	2.006	1.406	1.62175	0.278841
40	0.272	0.246	0.314	0.294	0.2815	0.029229	0.243	0.28	0.249	0.223	0.24875	0.0236132	100	1.845	2.002	1.846	1.628	1.83025	0.153697	1.81	1.29	1.951	1.909	1.74	0.305768
80	0.184	0.171	0.286	0.236	0.21925	0.0526205	0.175	0.189	0.215	0.206	0.19625	0.0178022	200	1.616	1.732	1.777	1.596	1.68025	0.088062	1.688	1.36	1.715	1.717	1.62	0.173837
160	0.16	0.149	0.219	0.208	0.184	0.0346506	0.164	0.143	0.185	0.165	0.16425	0.0171537	400	1.488	1.427	1.497	1.482	1.4735	0.031607	1.198	0.929	1.546	1.429	1.2755	0.27252
320	0.126	0.12	0.152	0.147	0.13625	0.0156285	0.126	0.129	0.137	0.122	0.1285	0.00635085	800	1.124	1.146	0.995	1.054	1.07975	0.0687817	0.795	0.71	1.15	1.056	0.92775	0.208871
640	0.11	0.099	0.151	0.125	0.12125	0.0225148	0.095	0.091	0.104	0.115	0.10125	0.0106575	1600	0.839	0.841	0.747	0.766	0.79825	0.0488356	0.48	0.553	0.773	0.719	0.63125	0.13759
1280	0.085	0.1	0.131	0.115	0.10775	0.0197547	0.099	0.103	0.134	0.14	0.119	0.0209921	3200	0.538	0.582	0.514	0.507	0.53525	0.033876	0.352	0.396	0.577	0.538	0.46575	0.108629
2560	0.103	0.076	0.133	0.125	0.10925	0.0255392	0.099	0.093	0.112	0.122	0.1065	0.0130256	6400	0.365	0.4	0.333	0.316	0.3535	0.037063	0.215	0.217	0.336	0.374	0.2855	0.0817415
5120	0.092	0.16	0.105	0.093	0.1125	0.0322128	0.118	0.091	0.102	0.089	0.1	0.0132916	12800	0.265	0.255	0.235	0.224	0.24475	0.0186257	0.179	0.205	0.25	0.247	0.22025	0.0343256
													25600	0.176	0.191	0.146	0.169	0.1705	0.018735	0.133	0.196	0.187	0.165	0.17025	0.0280401
													51200	0.131	0.152	0.149	0.131	0.14075	0.0113248	0.127	0.148	0.212	0.157	0.161	0.0362491
													102400	0.08	0.113	0.12	0.13	0.11075	0.0216545	0.099	0.086	0.131	0.122	0.1095	0.020664
													204800	0.092	0.087	0.107	0.097	0.09575	0.00853913	0.094	0.08	0.118	0.114	0.1015	0.017767
	T test	0.464735
														T test	0.327246

## Sheet: LPS from E. coli
IgA	LPS				PA						control		IgG					PA						control
10	0.214	0.198	0.37	0.278	0.265	0.0780683	0.154	0.145	0.201	0.172	0.168	0.0246982	25	1.832	1.238	1.625	2.006	1.67525	0.330494	0.535	1.184	1.779	1.498	1.249	0.534454
20	0.157	0.169	0.134	0.14	0.15	0.0159792	0.123	0.14	0.201	0.202	0.1665	0.0410081	50	1.481	1.128	1.835	1.734	1.5445	0.315069	1.632	1.144	1.058	1.501	1.33375	0.276266
40	0.109	0.16	0.115	0.131	0.12875	0.022809	0.076	0.092	0.17	0.14	0.1195	0.0432782	100	1.448	1.143	1.651	1.474	1.429	0.210923	1.063	1.048	1.361	1.156	1.157	0.144146
80	0.07	0.076	0.082	0.116	0.086	0.0205913	0.047	0.072	0.079	0.053	0.06275	0.0151959	200	1.104	0.947	1.234	1.42	1.17625	0.200437	1.395	1.155	1.092	1.283	1.23125	0.135027
160	0.06	0.055	0.071	0.075	0.06525	0.00932291	0.028	0.033	0.044	0.053	0.0395	0.0112101	400	0.857	0.677	0.995	0.876	0.85125	0.131241	0.907	0.764	0.675	0.976	0.8305	0.136168
320	0.036	0.05	0.04	0.052	0.0445	0.00772442	0.025	0.02	0.041	0.026	0.028	0.00905539	800	0.829	0.858	0.805	0.632	0.781	0.101669	0.762	0.615	0.404	0.364	0.53625	0.18648
640	0.032	0.036	0.024	0.031	0.03075	0.00499166	0.016	0.02	0.042	0.024	0.0255	0.0114746	1600	0.668	0.563	0.318	0.381	0.4825	0.161506	0.656	0.349	0.281	0.279	0.39125	0.179474
1280	0.019	0.019	0.02	0.027	0.02125	0.00386221	0.014	0.013	0.042	0.047	0.029	0.0180185	3200	0.167	0.165	0.177	0.291	0.2	0.0608933	0.222	0.195	0.198	0.203	0.2045	0.0121244
2560	0.014	0.015	0.019	0.018	0.0165	0.00238048	0.015	0.018	0.066	0.021	0.03	0.0241247	6400	0.114	0.222	0.121	0.179	0.159	0.0511143	0.15	0.175	0.109	0.154	0.147	0.0276043
5120	0.012	0.014	0.018	0.018	0.0155	0.003	0.011	0.013	0.014	0.03	0.017	0.00875595	12800	0.129	0.144	0.099	0.095	0.11675	0.0236696	0.148	0.131	0.061	0.081	0.10525	0.0409746
													25600	0.061	0.085	0.059	0.056	0.06525	0.013326	0.086	0.076	0.038	0.056	0.064	0.0213542
													51200	0.048	0.06	0.045	0.047	0.05	0.00678233	0.065	0.051	0.028	0.057	0.05025	0.0159034
													102400	0.022	0.047	0.033	0.058	0.04	0.0157692	0.022	0.043	0.023	0.032	0.03	0.00976388
													204800	0.021	0.035	0.021	0.022	0.02475	0.00684957	0.018	0.028	0.021	0.016	0.02075	0.00525198
	T test	0.432517
														T test	0.977867
